# Supplementary material for: Automated prediction of the clinical impact of structural copy number variations
Source: Sci Rep. 2022 Jan 11;12:555. doi: 10.1038/s41598-021-04505-z (PMC8752772; doi:10.1038/s41598-021-04505-z)
Supplement: Supplementary file 2 — Supplementary Table S1. [file 41598_2021_4505_MOESM2_ESM.xlsx]

## Sheet: Supplementary_Table_S1
Attribute			LOSS								GAIN
AttributeName	Description	Database	Point-Biserial Correlation Coefficient	Minimum Value	Maximum Value	Median	Mean	Standard Deviation	Skewness	Kurtosis	Point-Biserial Correlation Coefficient	Minimum Value	Maximum Value	Median	Mean	Standard Deviation	Skewness	Kurtosis
gencode_genes	Number of Overlapped Gene Elements	Gencode	0.609706	0	336	2	19.0559	38.8672	2.99799	10.5247	0.625067	0	357	4	17.0081	35.1801	3.7115	16.4752
protein_coding	Number of Protein Coding Genes (Gencode)	Gencode	0.599031	0	126	1	6.47109	13.4093	3.10333	10.8417	0.643989	0	176	1	5.35813	12.3713	5.1817	37.847
pseudogenes	Number of Pseudogenes (Gencode)	Gencode	0.422439	0	116	0	4.27127	10.718	4.79413	31.1554	0.323463	0	134	1	5.37896	12.8214	3.98781	20.0192
mirna	Number of Micro RNA elements	Gencode	0.486924	0	56	0	0.643097	1.86621	5.99925	84.1682	0.47659	0	50	0	0.511796	1.74334	9.31503	174.165
lncrna	Number of Long non-coding RNA elements	Gencode	0.623522	0	86	1	5.25937	11.3631	2.9454	9.27751	0.678349	0	102	1	3.88204	9.07058	4.36881	22.9357
rrna	Number of Ribosomal RNA elements	Gencode	0.0393108	0	17	0	0.00869494	0.179107	71.8653	6655.38	0.11638	0	2	0	0.00584485	0.0803013	14.7631	240.578
snrna	Number of Small nuclear RNA elements	Gencode	0.385278	0	21	0	0.395866	1.30801	6.23069	56.0204	0.401237	0	22	0	0.376514	1.31948	6.51558	59.9124
morbid_genes	Number of Genes intolerant to an irregular number of copies (OMIM)	OMIM/AnnotSV	0.638324	0	27	0	1.23353	2.56517	3.22254	12.9847	0.6749	0	27	0	0.885972	2.22746	4.87688	31.1387
disease_associated_genes	Number of Genes associated with some Mendelian Disease (OMIM)	OMIM/dbNSFP	0.630892	0	25	0	1.05184	2.18708	3.32517	14.5758	0.651204	0	23	0	0.760255	1.85801	4.84926	31.996
hi_genes	Number Haploinsufficient Genes (score = 3) (ClinGen)	ClinGen	0.478548	0	7	0	0.152408	0.435752	4.72935	44.715
regions_HI	Number of Haploinsufficient Regions (score = 3) (ClinGen)	ClinGen	0.406307	0	3	0	0.178984	0.466537	2.6781	6.64759
regions_TS	Number of Triplosensitive Regions (score = 3) (ClinGen)	Clingen									0.536753	0	3	0	0.0869288	0.346976	4.48852	21.8886
regulatory	Number of Regulatory Elements (NCBI Regulatory)	NCBI Regulatory	0.674157	0	1767	10	142.822	293.186	2.47126	5.59241	0.732057	0	2001	23	95.6315	219.576	4.05933	18.347
regulatory_enhancer	Number of Enhancers	NCBI Regulatory	0.643269	0	341	2	24.0471	51.0353	2.77296	7.71857	0.704107	0	321	3	14.824	33.4532	4.05878	18.8514
regulatory_open_chromatin_region	Number of Open Chromatin Regions	NCBI Regulatory	0.645876	0	250	2	18.8638	38.8596	2.57166	6.2235	0.687024	0	242	3	12.8368	27.1297	3.66859	15.0064
regulatory_promoter	Number of Promoters	NCBI Regulatory	0.605127	0	193	0	10.9965	25.7563	3.17117	10.7804	0.663014	0	343	1	8.04336	22.6162	5.60206	42.214
regulatory_promoter_flanking_region	Number of Promoter Flanking Regions	NCBI Regulatory	0.656706	0	433	2	30.8435	66.2188	2.69838	7.34384	0.727995	0	403	4	19.5492	47.1463	4.16358	19.6264
regulatory_ctcf_binding_site	Number of CTCF Binding sites	NCBI Regulatory	0.641511	0	767	3	48.2198	104.45	2.86475	8.82894	0.693062	0	957	7	33.3204	82.1789	4.69911	27.3904
regulatory_tf_binding_site	Number of TF Binding sites	NCBI Regulatory	0.51356	0	395	0	8.54466	22.9213	5.30971	38.8202	0.571156	0	303	1	6.22434	18.5723	6.5637	54.8615
regulatory_curated	Number of Manually Curated Regulatory Elements	NCBI Regulatory	0.59329	0	53	0	1.30654	3.16193	3.98922	26.5873	0.667798	0	42	0	0.833369	2.49856	5.62548	47.5813
Data source name	Link
Gencode	ftp://ftp.ebi.ac.uk/pub/databases/gencode/Gencode_human/release_35/gencode.v35.annotation.gff3.gz
Clinvar	ftp://ftp.ncbi.nlm.nih.gov/pub/clinvar/xml/ClinVarFullRelease_00-latest.xml.gz
ClinGen	https://ftp.clinicalgenome.org/ClinGen_gene_curation_list_GRCh38.tsv
Regulatories	https://ftp.ncbi.nlm.nih.gov/refseq/H_sapiens/biological_region/human.biological_region.fna.gz
GnomAD (coordinates lifted to GRCh38)	https://storage.googleapis.com/gnomad-public/papers/2019-sv/gnomad_v2.1_sv.sites.bed.gz
OMIM	Annotation from AnnotSV tool ( https://www.lbgi.fr/AnnotSV/ ) OMIM annotations can be separately downloaded from https://omim.org/static/omim/data/morbidmap.txt
dbNSFP (4.0)	https://drive.google.com/file/d/1BNLEdIc4CjCeOa7V7Z8n8P8RHqUaF5GZ/view
Legend	Description of attributes with their database origins
