# Supplementary material for: Automated prediction of the clinical impact of structural copy number variations
Source: Sci Rep. 2022 Jan 11;12:555. doi: 10.1038/s41598-021-04505-z (PMC8752772; doi:10.1038/s41598-021-04505-z)
Supplement: Supplementary file 3 — Supplementary Table S2. [file 41598_2021_4505_MOESM3_ESM.xlsx]

## Sheet: Supplementary_Table_S2
Experiment				Positives			Negatives			Unclassified
cnv type	Dataset	Threshold	CNVs	All	TP	FP	All	TN	FN	All	Proportion	Accuracy	Precision	Negative Predictive Value	Sensitivity	Specificity	ROC-AUC Score	F1 Score	Matthews Correlation Coefficient	False Negative Rate	False Positive Rate	False Discovery Rate	False Omission Rate
loss	training	0.5	8533	2381	2316	65	6152	6067	85	0	0	0.982421	0.972701	0.986183	0.964598	0.9894	0.976999	0.968632	0.956438	0.0354019	0.0106001	0.0272995	0.0138166
loss	validation	0.5	1829	523	489	34	1306	1258	48	0	0	0.955167	0.93499	0.963247	0.910615	0.973684	0.942149	0.922642	0.891241	0.0893855	0.0263158	0.0650096	0.0367534
loss	testing	0.5	1829	530	484	46	1299	1243	56	0	0	0.944232	0.913208	0.95689	0.896296	0.964313	0.930305	0.904673	0.865341	0.103704	0.0356866	0.0867925	0.0431101
loss	testing-long	0.5	1859	1858	1853	5	1	0	1	0	0	0.996772	0.997309	0	0.999461	0	0.49973	0.998384	-0.00120478	0.000539374	1	0.00269107	1
loss	testing-multiple	0.5	2244	209	160	49	2035	1984	51	0	0	0.955437	0.76555	0.974939	0.758294	0.975898	0.867096	0.761905	0.737333	0.241706	0.0241023	0.23445	0.0250614
loss	training	0.95	8533	1894	1893	1	5095	5093	2	1544	0.180945	0.999571	0.999472	0.999607	0.998945	0.999804	0.999374	0.999208	0.998914	0.00105541	0.000196309	0.000527983	0.000392542
loss	validation	0.95	1829	413	408	5	1086	1074	12	330	0.180426	0.988659	0.987893	0.98895	0.971429	0.995366	0.983397	0.979592	0.971806	0.0285714	0.00463392	0.0121065	0.0110497
loss	testing	0.95	1829	419	413	6	1073	1062	11	337	0.184254	0.988606	0.98568	0.989748	0.974057	0.994382	0.984219	0.979834	0.971927	0.0259434	0.00561798	0.0143198	0.0102516
loss	testing-long	0.95	1859	1855	1850	5	0	0	0	4	0.00215169	0.997305	0.997305		1	0	0.5	0.99865		0	1	0.00269542
loss	testing-multiple	0.95	2244	73	66	7	1695	1681	14	476	0.212121	0.988122	0.90411	0.99174	0.825	0.995853	0.910427	0.862745	0.857532	0.175	0.00414692	0.0958904	0.00825959
loss	training	0.99	8533	1569	1569	0	4038	4036	2	2926	0.342904	0.999643	1	0.999505	0.998727	1	0.999363	0.999363	0.999116	0.00127307	0	0	0.000495295
loss	validation	0.99	1829	349	349	0	855	854	1	625	0.341717	0.999169	1	0.99883	0.997143	1	0.998571	0.998569	0.997986	0.00285714	0	0	0.00116959
loss	testing	0.99	1829	353	351	2	852	851	1	624	0.34117	0.99751	0.994334	0.998826	0.997159	0.997655	0.997407	0.995745	0.993987	0.00284091	0.00234467	0.00566572	0.00117371
loss	testing-long	0.99	1859	1646	1642	4	0	0	0	213	0.114578	0.99757	0.99757		1	0	0.5	0.998783		0	1	0.00243013
loss	testing-multiple	0.99	2244	9	7	2	1498	1496	2	737	0.328431	0.997346	0.777778	0.998665	0.777778	0.998665	0.888221	0.777778	0.776443	0.222222	0.00133511	0.222222	0.00133511
gain	training	0.5	6587	694	689	5	5893	5885	8	0	0	0.998026	0.992795	0.998642	0.988522	0.999151	0.993837	0.990654	0.989554	0.0114778	0.000848896	0.00720461	0.00135754
gain	validation	0.5	1411	140	126	14	1271	1242	29	0	0	0.969525	0.9	0.977183	0.812903	0.988854	0.900878	0.854237	0.838622	0.187097	0.0111465	0.1	0.0228167
gain	testing	0.5	1412	140	127	13	1272	1248	24	0	0	0.973796	0.907143	0.981132	0.84106	0.989691	0.915375	0.872852	0.859031	0.15894	0.0103093	0.0928571	0.0188679
gain	testing-long	0.5	1328	1318	1311	7	10	3	7	0	0	0.989458	0.994689	0.3	0.994689	0.3	0.647344	0.994689	0.294689	0.00531108	0.7	0.00531108	0.7
gain	testing-multiple	0.5	472	89	87	2	383	380	3	0	0	0.989407	0.977528	0.992167	0.966667	0.994764	0.980716	0.972067	0.965554	0.0333333	0.0052356	0.0224719	0.0078329
gain	training	0.95	6587	595	595	0	5577	5577	0	415	0.0630029	1	1	1	1	1	1	1	1	0	0	0	0
gain	validation	0.95	1411	113	110	3	1176	1165	11	122	0.0864635	0.989139	0.973451	0.990646	0.909091	0.997432	0.953261	0.940171	0.934867	0.0909091	0.00256849	0.0265487	0.00935374
gain	testing	0.95	1412	117	115	2	1175	1162	13	120	0.0849858	0.98839	0.982906	0.988936	0.898438	0.998282	0.94836	0.938776	0.933525	0.101562	0.00171821	0.017094	0.0110638
gain	testing-long	0.95	1328	1298	1292	6	6	3	3	24	0.0180723	0.993098	0.995378	0.5	0.997683	0.333333	0.665508	0.996529	0.404942	0.0023166	0.666667	0.0046225	0.5
gain	testing-multiple	0.95	472	85	85	0	365	363	2	22	0.0466102	0.995556	1	0.994521	0.977011	1	0.988506	0.988372	0.985727	0.0229885	0	0	0.00547945
gain	training	0.99	6587	496	496	0	4760	4760	0	1331	0.202065	1	1	1	1	1	1	1	1	0	0	0	0
gain	validation	0.99	1411	99	99	0	991	988	3	321	0.227498	0.997248	1	0.996973	0.970588	1	0.985294	0.985075	0.983692	0.0294118	0	0	0.00302725
gain	testing	0.99	1412	99	99	0	1018	1010	8	295	0.208924	0.992838	1	0.992141	0.925234	1	0.962617	0.961165	0.958104	0.0747664	0	0	0.00785855
gain	testing-long	0.99	1328	1276	1271	5	5	3	2	47	0.0353916	0.994536	0.996082	0.6	0.998429	0.375	0.686714	0.997254	0.471799	0.00157109	0.625	0.0039185	0.4
gain	testing-multiple	0.99	472	78	78	0	324	324	0	70	0.148305	1	1	1	1	1	1	1	1	0	0	0	0
Legend	Results from the classification process in terms of various metrics
