# Supplementary material for: Automated prediction of the clinical impact of structural copy number variations
Source: Sci Rep. 2022 Jan 11;12:555. doi: 10.1038/s41598-021-04505-z (PMC8752772; doi:10.1038/s41598-021-04505-z)
Supplement: Supplementary file 4 — Supplementary Table S3. [file 41598_2021_4505_MOESM4_ESM.xlsx]

## Sheet: Supplementary_Table_S3
chrom	start	end	cnv_type	Syndrome	link	Coordinates GRCh38	info	ISV	Warning	tier1_tsg	tier1_oncogene	tier1_fusion	tier2_tsg	tier2_oncogene	tier2_fusion	Gencode Elements	Protein Coding Genes	Pseudogenes	Micro RNA	Long non-coding RNA	Ribosomal RNA	Small nuclear RNA	Morbid Genes	Disease associated Genes	Haploinsufficient Genes	Haploinsufficient Regions	Triplosensitive Regions	Regulatory Elements	Enhancers	Open Chromatin Regions	Promoters	Promoter Flanking Regions	CTCF Binding sites	TF Binding sites	Manually Curated Regulatory Elements
1	10001	12780116	loss	1p36 microdeletion syndrome	https://decipher.sanger.ac.uk/syndrome/18#overview	1:10001-12780116		0.998043	2 HI genes found with scores = [1, 2]	CAMTA1, RPL22, TNFRSF14	MTOR, PRDM16	CAMTA1, PRDM16, RPL22		SKI		444	166	72	23	145	0	16	32	30	1	1		3876	516	403	350	887	1501	184	35
1	145686997	146048497	loss	1q21.1 susceptibility locus for Thrombocytopenia-Absent Radius (TAR) syndrome	https://decipher.sanger.ac.uk/syndrome/64#overview	1:145686997-146048497		0.974498								21	16	1	1	3	0	0	2	2	0	0		112	13	9	20	22	41	5	2
1	147061832	148411223	loss	1q21.1 recurrent microdeletion (susceptibility locus for neurodevelopmental disorders)	https://decipher.sanger.ac.uk/syndrome/62#overview	1:147061832-148411223		0.998109	2 HI genes found with scores = [1, 2]		BCL9	BCL9				59	10	20	2	14	0	10	2	1	0	1		300	49	46	26	80	83	13	3
1	209785616	209806141	loss	VAN DER WOUDE SYNDROME 1; VWS1	https://www.omim.org/entry/119300	1:209785616-209806141	only critical region/gene	0.677005								1	1	0	0	0	0	0	1	1	1	0		9	1	3	2	2	1	0	0
1	235367426	235452442	loss	HYPOPARATHYROIDISM-RETARDATION-DYSMORPHISM SYNDROME; HRD	https://www.omim.org/entry/241410	1:235367426-235452442	only critical region/gene	0.80899								4	3	1	0	0	0	0	3	3	0	0		25	6	2	1	11	4	1	0
2	44183312	44362445	loss	2p21 Microdeletion Syndrome	https://decipher.sanger.ac.uk/syndrome/87#overview	2:44183312-44362445		0.758972								6	5	1	0	0	0	0	2	2	0	0		41	3	7	3	10	17	1	0
2	41500000	47500000	loss	HYPOTONIA-CYSTINURIA SYNDROME, HOMOZYGOUS 2p21 DELETION SYNDROME	https://www.omim.org/entry/606407?search=%23606407&highlight=606407	2:41500000-47500000		0.998707		EPAS1, MSH2	EPAS1	EML4		SIX2		122	38	15	1	40	0	6	15	12	1	0		1698	333	170	78	500	539	57	21
2	44941701	44946070	loss	HOLOPROSENCEPHALY 2; HPE2	https://www.omim.org/entry/157170?search=157170&highlight=157170	2:44941701-44946070	only critical region/gene	0.0853002								2	1	0	0	1	0	0	1	1	0	0		3	0	0	1	0	1	1	0
2	59058561	61592680	loss	2p15-16.1 microdeletion syndrome	https://decipher.sanger.ac.uk/syndrome/70#overview	2:59058561-61592680		0.999486			BCL11A, REL, XPO1	BCL11A				50	9	14	1	19	0	4	2	2	1	1		437	98	55	31	125	107	12	9
2	110123347	110205012	loss	NEPHRONOPHTHISIS, FAMILIAL JUVENILE NPH1	https://www.omim.org/entry/256100?search=%23256100&highlight=256100	2:110123347-110205012	only critical region/gene	0.389393								2	1	1	0	0	0	0	1	1	0	0		18	3	2	1	5	6	1	0
2	144384080	144520118	loss	MOWAT-WILSON SYNDROME; MOWS	https://www.omim.org/entry/235730?search=%23235730&highlight=235730	2:144384080-144520118	only critical region/gene	0.930831								5	1	0	0	2	0	0	1	1	1	0		27	3	1	12	0	8	0	3
2	176087486	176095943	loss	SYNPOLYDACTYLY 1; SPD1	https://www.omim.org/entry/186000?search=%23186000&highlight=186000	2:176087486-176095943	only critical region/gene	0.0588987			HOXD13	HOXD13				1	1	0	0	0	0	0	1	1	0	0		4	0	0	1	1	2	0	0
2	199269501	199460478	loss	del(2)(q32.2q33) deletion syndrome	https://www.ncbi.nlm.nih.gov/pubmed/16179223	2:199269501-199460478		0.972971								3	1	0	0	2	0	0	1	1	1	0		44	16	11	1	9	5	1	1
2	196060397	204342216	loss	2q33.1 deletion syndrome	https://decipher.sanger.ac.uk/syndrome/51#overview	2:196060397-204342216		0.998666	1 HI genes found with scores = [1, 2]	CASP8	SF3B1			CD28		188	61	61	0	37	0	11	15	14	2	0		1813	435	292	111	454	462	54	5
2	230100000	242193529	loss	HOLOPROSENCEPHALY 6; HPE6	https://www.omim.org/entry/605934?search=605934%25&highlight=605934	2:230100000-242193529		0.998326	2 HI genes found with scores = [1, 2]		ACKR3	ACKR3				315	119	54	13	98	0	12	18	23	0	1		3891	608	553	244	959	1353	143	31
2	230100000	242193529	loss	CHROMOSOME 2q37 DELETION SYNDROME	https://www.omim.org/entry/600430?search=%23600430&highlight=600430	2:230100000-242193529		0.998326	2 HI genes found with scores = [1, 2]		ACKR3	ACKR3				315	119	54	13	98	0	12	18	23	0	1		3891	608	553	244	959	1353	143	31
2	239048167	239400949	loss	2q37 monosomy	https://decipher.sanger.ac.uk/syndrome/44#overview	2:239048167-239400949		0.828028	1 HI genes found with scores = [1, 2]							7	1	0	4	2	0	0	0	1	0	1		139	16	10	29	23	56	5	0
3	129500000	149200000	loss	DANDY-WALKER SYNDROME; DWS	https://www.omim.org/entry/220200?search=220200&highlight=220200	3:129500000-149200000		0.998582	3 HI genes found with scores = [1, 2]	ATR, FOXL2	FOXL2, PIK3CB		STAG1			317	104	93	3	87	0	14	23	18	0	0		4210	979	798	168	952	1058	220	35
3	138944223	138947136	loss	BLEPHAROPHIMOSIS, PTOSIS, AND EPICANTHUS INVERSUS; BPES	https://www.omim.org/entry/110100?search=%23110100&highlight=110100	3:138944223-138947136	only critical region/gene	0.712847		FOXL2	FOXL2					1	1	0	0	0	0	0	1	1	0	0		4	0	0	3	0	1	0	0
3	10141777	10153666	loss	VON HIPPEL-LINDAU SYNDROME; VHLS	https://www.omim.org/entry/193300?search=von%20Hippel-Lindau%20syndrome&highlight="hippel%7Clindau"%20%28hippellindau%7C%20%28syndrome%7Csyndromic%29%20%29%20von	3:10141777-10153666	only critical region/gene	0.255535		VHL						2	1	0	0	1	0	0	1	1	1	0		6	0	1	2	0	2	0	1
3	192600000	198295559	loss	3q29 microdeletion syndrome	https://www.omim.org/entry/609425?search=609425&highlight=609425	3:192600000-198295559		0.998592	1 HI genes found with scores = [1, 2]					MUC4	TFRC	182	51	38	5	64	0	15	8	7	0	1		1630	262	179	142	453	503	76	15
4	0	4500000	loss	Wolf-Hirschhorn Syndrome; WHS	https://www.omim.org/entry/194190?search=%23194190&highlight=194190	4:0-4500000		0.999289			FGFR3, NSD2	FGFR3, NSD2				148	62	35	3	40	0	1	12	12	0	1		1343	147	190	113	280	518	86	9
4	75300000	87100000	loss	CHROMOSOME 4q21 DELETION SYNDROME	https://www.omim.org/entry/613509?search=4q21%20microdeletion%20syndrome&highlight=%28syndrome%7Csyndromic%29%204q21%20microdeletion	4:75300000-87100000		0.998214		PTPN13		AFF1				183	66	52	6	37	0	9	8	8	0	0		2512	635	389	108	617	630	111	22
4	110617422	110642122	loss	AXENFELD-RIEGER SYNDROME, TYPE 1; RIEG1	https://www.omim.org/entry/180500?search=180500&highlight=180500	4:110617422-110642122	only critical region/gene	0.814496								1	1	0	0	0	0	0	1	1	1	0		9	0	4	2	1	2	0	0
5	10001	12533192	loss	Cri du Chat Syndrome (5p deletion)	https://www.deciphergenomics.org/syndrome/2/overview	5:10001-12533192		0.998326	2 HI genes found with scores = [1, 2]	SDHA, TERT	TERT			CTNND2		244	52	33	9	112	0	3	9	9	0	1		2659	525	560	95	449	845	162	23
5	36876768	37066412	loss	CORNELIA DE LANGE SYNDROME 1; CDLS1	https://www.omim.org/entry/122470?search=%23122470&highlight=122470	5:36876768-37066412	only critical region/gene	0.955798								2	1	1	0	0	0	0	1	1	1	0		29	3	4	1	9	10	2	0
5	112707504	112846239	loss	Familial Adenomatous Polyposis; FAP1	https://www.deciphergenomics.org/syndrome/49/genotype/49/browser	5:112707504-112846239		0.993057		APC						4	2	1	0	0	0	1	1	1	1	0		33	15	3	2	7	4	2	0
5	174724581	174730895	loss	PARIETAL FORAMINA 1; PFM1	https://www.omim.org/entry/168500?search=%23168500&highlight=168500	5:174724581-174730895	only critical region/gene	0.146816								1	1	0	0	0	0	0	1	1	0	0		3	0	1	1	0	1	0	0
5	177131834	177300212	loss	Sotos syndrome; SOTOS1	https://www.omim.org/entry/117550?search=5q35%20microdeletion%20syndrome&highlight=%28syndrome%7Csyndromic%29%205q35%20microdeletion	5:177131834-177300212	only critical region/gene	0.947854				NSD1				4	1	2	0	1	0	0	1	1	1	1		34	4	4	2	19	5	0	0
6	32038414	32041643	loss	ADRENAL HYPERPLASIA, CONGENITAL, DUE TO 21-HYDROXYLASE DEFICIENCY	https://www.omim.org/entry/201910?search=201910&highlight=201910	6:32038414-32041643	only critical region/gene	0.0969581								2	2	0	0	0	0	0	2	2	0	0		5	0	0	0	0	2	0	3
6	10396676	10419896	loss	BRANCHIOOCULOFACIAL SYNDROME; BOFS	https://www.omim.org/entry/113620	6:10396676-10419896	only critical region/gene	0.312921								3	1	0	0	2	0	0	1	1	0	0		9	2	0	3	1	3	0	0
6	0	13400000	loss	CHROMOSOME 6pter-p24 DELETION SYNDROME	https://www.omim.org/entry/612582	6:0-13400000		0.997964	2 HI genes found with scores = [1, 2]	IRF4	IRF4	IRF4				252	68	59	6	104	0	3	14	12	1	0		3545	714	506	186	930	1030	149	30
6	1609914	1613896	loss	AXENFELD-RIEGER SYNDROME, TYPE 3; RIEG3	https://www.omim.org/entry/602482?search=602482&highlight=602482	6:1609914-1613896	only critical region/gene	0.184217								1	1	0	0	0	0	0	1	1	1	0		1	0	0	1	0	0	0	0
7	72700000	77900000	loss	Williams-Beuren Syndrome (WBS)	https://www.omim.org/entry/194050?search=Williams-Beuren%20Syndrome&highlight="william%7Cbeuren"%20%28syndrome%7Csyndromic%29%20%28williamsbeuren%7C%20%29	7:72700000-77900000		0.998588			HIP1	HIP1			ELN	178	67	59	3	22	0	3	8	7	1	1		1542	258	144	138	428	484	73	17
7	41960948	42237208	loss	GREIG CEPHALOPOLYSYNDACTYLY SYNDROME; GCPS	https://www.omim.org/entry/175700?search=%23175700&highlight=175700	7:41960948-42237208	only critical region/gene	0.971139								2	1	1	0	0	0	0	1	1	0	0		103	22	11	3	36	26	2	3
7	19113046	19117635	loss	SAETHRE-CHOTZEN SYNDROME; SCS	https://www.omim.org/entry/101400?search=%23101400&highlight=101400	7:19113046-19117635	only critical region/gene	0.115309								2	1	0	0	1	0	0	1	1	1	0		1	0	0	1	0	0	0	0
7	91500000	98400000	loss	Split hand/foot malformation 1 (SHFM1)	https://www.omim.org/entry/183600?search=SHFM1&highlight=shfm1	7:91500000-98400000	only critical region/gene	0.997757			CDK6	CDK6			AKAP9	129	47	32	7	24	0	7	9	11	1	0		1411	344	243	64	284	367	85	24
7	114086326	114693764	loss	SPEECH-LANGUAGE DISORDER 1; SPCH1	https://www.omim.org/entry/602081?search=%23602081&highlight=602081	7:114086326-114693764	only critical region/gene	0.938208	1 HI genes found with scores = [1, 2]							6	1	2	1	2	0	0	1	1	0	0		95	26	24	4	11	19	4	7
7	155799979	155812462	loss	HOLOPROSENCEPHALY 3; HPE3	https://www.omim.org/entry/142945	7:155799979-155812462	only critical region/gene	0.514066								1	1	0	0	0	0	0	1	1	1	0		6	0	1	3	0	2	0	0
7	157004853	157010662	loss	CURRARINO SYNDROME	https://www.omim.org/entry/176450?search=%23176450&highlight=176450	7:157004853-157010662	only critical region/gene	0.174201							MNX1	2	1	0	0	1	0	0	1	0	1	0		3	1	0	1	0	0	1	0
8	38411142	38468634	loss	KALLMANN SYNDROME 2; KAL2	https://www.omim.org/entry/147950?search=%23147950&highlight=147950	8:38411142-38468634	only critical region/gene	0.633082			FGFR1	FGFR1				3	1	1	0	1	0	0	1	1	0	0		24	3	2	4	3	11	1	0
8	8242533	11907120	loss	8p23.1 deletion syndrome	https://decipher.sanger.ac.uk/syndrome/39#overview	8:8242533-11907120		0.999471								101	23	17	6	44	0	6	5	3	1	0		1052	219	133	51	314	283	41	11
8	60678739	60868027	loss	CHARGE SYNDROME	https://www.omim.org/entry/214800?search=%23214800&highlight=214800#54	8:60678739-60868027	only critical region/gene	0.936655								2	1	0	0	1	0	0	1	1	1	0		50	6	5	1	17	21	0	0
8	72000000	74600000	loss	8q21.11 Microdeletion Syndrome	https://www.omim.org/entry/614230?search=8q21.11&highlight=8q2111	8:72000000-74600000		0.999274								57	15	15	2	20	0	3	2	3	0	0		576	160	103	26	115	145	27	0
8	92300000	97900000	loss	NABLUS MASK-LIKE FACIAL SYNDROME; NMLFS	https://www.omim.org/entry/608156?search=608156&highlight=608156	8:92300000-97900000		0.999383						CDH17		108	28	27	4	40	0	3	8	8	0	0		1321	298	189	41	362	348	79	4
9	0	43000000	loss	CHROMOSOME 9p DELETION SYNDROME	https://www.omim.org/entry/158170?search=%23158170&highlight=158170	9:0-43000000		0.997877	3 HI genes found with scores = [1, 2]	CD274, CDKN2A, FANCG, PAX5	JAK2, PAX5, PDCD1LG2, PSIP1	CD274, JAK2, MLLT3, NFIB, PAX5, PDCD1LG2, PSIP1	PTPRD			780	214	279	19	191	1	23	39	28	0	0		7797	2043	1294	328	1782	2017	293	40
9	0	2200000	loss	CHROMOSOME 9p24.3 DELETION SYNDROME	https://www.omim.org/entry/154230	9:0-2200000		0.999713	1 HI genes found with scores = [1, 2]							39	9	10	1	16	0	3	3	3	0	0		450	80	80	36	101	128	23	2
9	95442979	95516970	loss	BASAL CELL NEVUS SYNDROME; BCNS	https://www.omim.org/entry/109400?search=%23109400&highlight=109400	9:95442979-95516970	only critical region/gene	0.973903		PTCH1						4	1	0	0	3	0	0	1	1	1	0		24	2	1	2	11	5	1	2
9	126613927	126701031	loss	NAIL-PATELLA SYNDROME; NPS	https://www.omim.org/entry/161200?search=%23161200&highlight=161200	9:126613927-126701031	only critical region/gene	0.616698								2	1	0	0	1	0	0	1	0	1	0		46	1	6	2	17	16	4	0
9	137618991	137836126	loss	9q subtelomeric deletion syndrome; KLEEFSTRA SYNDROME 1; KLEFS1	https://www.deciphergenomics.org/syndrome/52/overview	9:137618991-137836126		0.900619								5	1	2	0	1	0	0	1	1	1	0		64	6	10	7	13	26	2	0
10	8045419	8075197	loss	HYPOPARATHYROIDISM, SENSORINEURAL DEAFNESS, AND RENAL DISEASE; HDR (del)	https://www.omim.org/entry/146255?search=%23146255&highlight=146255	10:8045419-8075197	only critical region/gene	0.706321		GATA3	GATA3					3	1	0	0	2	0	0	1	1	1	0		10	0	0	5	3	2	0	0
10	6600000	17300000	loss	DIGEORGE SYNDROME/VELOCARDIOFACIAL SYNDROME COMPLEX 2	https://www.omim.org/entry/601362	10:6600000-17300000		0.997964		GATA3	GATA3					166	47	34	6	62	0	7	8	7	1	0		2468	534	381	110	702	616	108	17
10	80300000	95300000	loss	CHROMOSOME 10q22.3-q23.2 DELETION SYNDROME	https://www.omim.org/entry/612242?search=10q22-q23%20MICRODELETION%20SYNDROME&highlight=%2810q22q23%7Cq23%29%20%28syndrome%7Csyndromic%29%20microdeletion	10:80300000-95300000		0.998353	1 HI genes found with scores = [1, 2]	BMPR1A, FAS, PTEN	BMPR1A	NUTM2D	CPEB3			270	87	72	5	78	0	10	24	21	3	1		3052	709	473	117	720	880	134	19
10	86755785	86927968	loss	JUVENILE POLYPOSIS SYNDROME; JPS	https://www.omim.org/entry/174900?search=174900&highlight=174900	10:86755785-86927968	only critical region/gene	0.969826		BMPR1A	BMPR1A					4	1	1	0	1	0	1	1	1	1	1		47	5	3	1	26	12	0	0
11	43400000	48800000	loss	Potocki-Shaffer syndrome	https://www.omim.org/entry/601224?search=%23601224&highlight=601224	11:43400000-48800000		0.998841	1 HI genes found with scores = [1, 2]	CREB3L1, DDB2, EXT2	DDB2	CREB3L1				162	63	34	10	48	0	1	15	13	3	1		1414	215	160	145	349	477	56	12
11	31789025	31817960	loss	ANIRIDIA 1; AN1	https://www.omim.org/entry/106210?search=%23106210&highlight=106210	11:31789025-31817960	only critical region/gene	0.70253								4	3	0	0	1	0	0	1	1	1	1		13	1	1	3	2	3	0	3
11	31000000	36400000	loss	WAGR 11p13 deletion syndrome	https://www.omim.org/entry/194072	11:31000000-36400000		0.999055		WT1	LMO2, WT1	LMO2, WT1				106	38	20	2	34	0	0	6	6	2	1		1425	316	216	71	367	390	42	23
11	2608327	2699997	loss	BECKWITH-WIEDEMANN SYNDROME; BWS	https://www.omim.org/entry/130650?search=%23130650&highlight=130650	11:2608327-2699997	only critical region/gene	0.453834	1 HI genes found with scores = [1, 2]							6	1	0	0	1	0	0	2	1	0	0		16	5	2	1	2	6	0	0
11	86945678	86955394	loss	EXUDATIVE VITREORETINOPATHY 1; EVR1	https://www.ncbi.nlm.nih.gov/pubmed/17103440	11:86945678-86955394	only critical region/gene	0.199558								2	2	0	0	0	0	0	1	1	1	0		5	2	0	1	0	2	0	0
11	110600000	121300000	loss	JACOBSEN SYNDROME; JBS	https://www.omim.org/entry/147791?search=%23147791&highlight=147791	11:110600000-121300000		0.99758	1 HI genes found with scores = [1, 2]	ARHGEF12, BCL9L, CBL, SDHD, ZBTB16	BCL9L, CBL, DDX6, KMT2A, POU2AF1	ARHGEF12, CBL, DDX6, KMT2A, PAFAH1B2, POU2AF1, ZBTB16		FOXR1	FOXR1	307	127	56	8	86	0	9	32	23	3	0		2980	587	460	208	766	845	92	22
12	65169582	65248354	loss	12q14 microdeletion syndrome, BUSCHKE-OLLENDORFF SYNDROME; BOS	https://www.omim.org/entry/166700?search=%23166700&highlight=166700	12:65169582-65248354	only critical region/gene	0.501631								2	1	0	0	1	0	0	1	0	1	0		10	1	0	1	7	1	0	0
13	31199974	31332275	loss	PETERS-PLUS SYNDROME; PTRPLS	https://www.omim.org/entry/261540?search=PETERS%20PLUS%20SYNDROME&highlight=%28syndrome%7Csyndromic%29%20peter%20plus	13:31199974-31332275	only critical region/gene	0.516088								2	1	1	0	0	0	0	1	0	0	0		33	7	14	1	3	7	1	0
13	39500000	54700000	loss	CHROMOSOME 13q14 DELETION SYNDROME	https://www.omim.org/entry/613884	13:39500000-54700000		0.99758		FOXO1, RB1	FOXO1	FOXO1		CYSLTR2	LCP1, LHFPL6	306	89	79	13	82	0	6	11	9	1	0		3574	888	426	211	1058	877	100	14
13	48303750	48481889	loss	RETINOBLASTOMA; RB1	https://www.omim.org/entry/180200?search=180200&highlight=180200	13:48303750-48481889	only critical region/gene	0.946423		RB1						6	2	2	0	1	0	0	2	2	1	0		32	2	3	9	10	8	0	0
13	77895480	77975526	loss	HIRSCHSPRUNG DISEASE, SUSCEPTIBILITY TO, 2; HSCR2	https://www.omim.org/entry/600155?search=%23600155&highlight=600155	13:77895480-77975526	only critical region/gene	0.979316								4	1	0	0	2	0	0	1	1	1	0		17	4	4	1	5	1	0	2
13	89400000	94400000	loss	FEINGOLD SYNDROME 2; FGLDS2	https://www.omim.org/entry/614326	13:89400000-94400000		0.997826					GPC5			47	2	10	8	20	0	2	2	1	0	0		717	230	180	5	102	161	38	1
13	99981783	99986764	loss	HOLOPROSENCEPHALY 5; HPE5	https://www.omim.org/entry/609637?search=%23609637&highlight=609637	13:99981783-99986764	only critical region/gene	0.431713								1	1	0	0	0	0	0	1	1	1	0		2	0	0	1	0	0	0	1
14	50400000	57600000	loss	FRIAS SYNDROME	https://omim.org/entry/609640	14:50400000-57600000		0.998643	1 HI genes found with scores = [1, 2]			KTN1, NIN				154	47	34	2	59	0	4	7	7	1	0		1857	461	254	85	498	475	66	18
15	22677345	28193120	loss	Angelman syndrome (Type 1)	https://www.deciphergenomics.org/syndrome/4/overview	15:22677345-28193120		0.9994	2 HI genes found with scores = [1, 2]							182	21	30	3	36	0	1	10	4	1	2		808	207	175	31	121	217	52	5
15	24823636	24978722	loss	Prader-Willi syndrome (Type 1)	https://www.omim.org/entry/176270?search=%23176270&highlight=176270	15:24823636-24978722	only critical region/gene	0.0500425	1 HI genes found with scores = [1, 2]							8	3	2	0	3	0	0	1	0	0	2		26	4	3	4	7	6	1	1
15	23374765	28193120	loss	Prader-Willi Syndrome (Type 2)	https://decipher.sanger.ac.uk/syndrome/53#overview	15:23374765-28193120		0.999774	2 HI genes found with scores = [1, 2]							155	15	13	2	35	0	1	9	4	1	2		660	190	135	22	103	173	34	3
15	23374765	28193120	loss	Angelman syndrome (Type 2)	https://decipher.sanger.ac.uk/syndrome/54#overview	15:23374765-28193120		0.999774	2 HI genes found with scores = [1, 2]							155	15	13	2	35	0	1	9	4	1	2		660	190	135	22	103	173	34	3
15	30900000	33400000	loss	15q13.3 microdeletion syndrome	https://www.omim.org/entry/612001?search=15q13%20MICRODELETION%20SYNDROME&highlight=%28syndrome%7Csyndromic%29%2015q13%20microdeletion	15:30900000-33400000		0.999564								57	14	18	1	13	0	2	2	3	0	2		656	133	93	39	138	226	22	5
15	43300000	44500000	loss	15q15.3 DEAFNESS AND INFERTILITY SYNDROME	https://www.omim.org/entry/611102?search=15q15.3%20DEAFNESS%20AND%20INFERTILITY%20SYNDROME&highlight=%28deaf%7Cdeafness%29%20%28syndrome%7Csyndromic%29%2015q153%20infertility	15:43300000-44500000		0.982435								44	24	9	1	4	0	4	2	1	0	0		250	54	31	22	58	75	9	1
15	74120302	75680570	loss	WITTEVEEN-KOLK SYNDROME; WITKOS	https://www.deciphergenomics.org/syndrome/66/overview	15:74120302-75680570		0.999103								87	35	15	4	25	0	0	4	3	1	3		503	59	39	60	121	202	13	9
15	74120302	75680570	loss	15q24 recurrent microdeletion syndrome	https://decipher.sanger.ac.uk/syndrome/66#overview	15:74120302-75680570		0.999103								87	35	15	4	25	0	0	4	3	1	3		503	59	39	60	121	202	13	9
15	88500000	93800000	loss	DIAPHRAGMATIC HERNIA, CONGENITAL	https://www.omim.org/entry/142340?search=%23142340&highlight=142340	15:88500000-93800000		0.998106		BLM, FES	FES, IDH2	CRTC3	CHD2, POLG			167	53	36	9	55	0	5	12	11	1	0		1447	224	172	140	349	489	59	14
15	88500000	101991189	loss	CHROMOSOME 15q26-qter DELETION SYNDROME	https://www.omim.org/entry/612626?search=15q26%20overgrowth%20syndrome&highlight=%28syndrome%7Csyndromic%29%2015q26%20overgrowth	15:88500000-101991189		0.99758		BLM, FES	FES, IDH2	CRTC3	CHD2, POLG			348	78	75	13	147	0	11	19	14	2	0		3201	570	440	235	778	1019	137	22
16	10001	784372	loss	ATR-16 syndrome	https://decipher.sanger.ac.uk/syndrome/65#overview	16:10001-784372		0.991699		AXIN1						76	43	8	4	15	0	0	6	5	0	0		369	45	20	69	50	169	11	5
16	0	7800000	loss	Rubinstein-Taybi Syndrome, CHROMOSOME 16p13.3 DELETION SYNDROME, PROXIMAL	https://www.omim.org/entry/610543	16:0-7800000		0.998043		AXIN1, CREBBP, TRAF7, TSC2	CREBBP	CREBBP	NTHL1			421	195	42	18	125	0	5	31	26	3	1		2365	335	276	313	361	950	112	18
16	14892827	16392827	loss	16p13.11 recurrent microdeletion (neurocognitive disorder susceptibility locus)	https://decipher.sanger.ac.uk/syndrome/79#overview	16:14892827-16392827		0.996933				MYH11				66	18	13	16	14	0	1	3	3	0	1		469	83	47	20	110	161	40	8
16	21500741	30188533	loss	16p11.2-p12.2 microdeletion syndrome	https://decipher.sanger.ac.uk/syndrome/68#overview	16:21500741-30188533		0.997924	1 HI genes found with scores = [1, 2]	PALB2		IL21R				287	106	61	8	88	0	5	20	19	0	2		2161	343	283	213	463	723	123	13
16	21935203	22455963	loss	Recurrent 16p12.1 microdeletion (neurodevelopmental susceptibility locus)	https://decipher.sanger.ac.uk/syndrome/92#overview	16:21935203-22455963		0.619239								21	8	5	0	8	0	0	1	1	0	0		132	17	18	8	35	47	6	1
16	89737548	89816646	loss	FANCONI ANEMIA, COMPLEMENTATION GROUP A; FANCA	https://www.omim.org/entry/227650?search=Fanconi%20anemia&highlight=%28anaemia%7Canemia%29%20fanconi	16:89737548-89816646	only critical region/gene	0.260897		FANCA						2	2	0	0	0	0	0	1	1	0	0		27	4	1	4	8	7	2	1
17	0	3400000	loss	Miller-Dieker syndrome (MDS)	https://www.omim.org/entry/247200?search=%23247200&highlight=247200	17:0-3400000		0.99944		YWHAE		YWHAE				137	52	18	6	43	0	1	13	7	1	1		1001	115	94	145	263	346	31	7
17	2593209	2685616	loss	LISSENCEPHALY 1; LIS1	https://www.omim.org/entry/607432?search=%23607432&highlight=607432	17:2593209-2685616	only critical region/gene	0.996462								5	1	1	0	1	0	0	1	1	1	1		22	6	2	1	6	5	2	0
17	14194598	15567589	loss	Hereditary Liability to Pressure Palsies (HNPP)	https://www.deciphergenomics.org/syndrome/31/overview	17:14194598-15567589		0.996746								34	9	4	1	16	0	1	2	2	1	1		291	64	45	13	73	80	13	3
17	16869758	20318836	loss	Smith-Magenis Syndrome	https://www.deciphergenomics.org/syndrome/8/overview	17:16869758-20318836		0.99953		FLCN					SPECC1	184	49	52	4	52	0	4	8	5	2	1		1132	168	111	105	251	447	44	6
17	27400000	33500000	loss	NF1 Microdeletion Syndrome, NEUROFIBROMATOSIS, TYPE I; NF1	https://www.omim.org/entry/613675?search=NF1-microdeletion%20syndrome&highlight="nf1%7Cmicrodeletion"%20%28nf1microdeletion%7C%20%28syndrome%7Csyndromic%29%20%29	17:27400000-33500000		0.99758	1 HI genes found with scores = [1, 2]	NF1, SUZ12	SUZ12	NF1, SUZ12				299	84	65	14	97	0	9	9	6	1	0		1674	260	179	170	433	519	80	33
17	36459259	37856298	loss	RENAL CYSTS AND DIABETES SYNDROME; RCAD	https://www.deciphergenomics.org/syndrome/47/overview	17:36459259-37856298		0.999051								39	15	7	2	15	0	0	3	4	1	1		390	67	46	17	143	97	17	3
17	42800000	46800000	loss	VAN BUCHEM DISEASE; VBCH	https://www.omim.org/entry/239100	17:42800000-46800000		0.998683		BRCA1	ETV4	ETV4				202	83	27	6	46	1	21	17	17	3	1		1366	147	105	178	323	531	65	17
17	45627800	46217040	loss	17q21.31 recurrent microdeletion syndrome (Koolen de Vries syndrome)	https://www.deciphergenomics.org/syndrome/57/overview	17:45627800-46217040		0.998747								16	6	1	0	7	0	0	2	1	1	1		187	18	23	13	49	65	19	0
17	59500000	63100000	loss	CHROMOSOME 17q23.1-q23.2 DELETION SYNDROME	https://www.omim.org/entry/613355?search=18q22.3-q23%20microdeletion%20syndrome&highlight=%2818q223q23%7Cq23%29%20%28syndrome%7Csyndromic%29%20microdeletion	17:59500000-63100000		0.99948	1 HI genes found with scores = [1, 2]	BRIP1, CLTC	PPM1D	CLTC				111	27	36	3	29	0	5	8	5	2	1		1246	182	137	56	237	273	356	5
18	3412008	3459977	loss	HOLOPROSENCEPHALY 4; HPE4	https://www.omim.org/entry/142946?search=%23142946&highlight=142946	18:3412008-3459977	only critical region/gene	0.941877								2	1	1	0	0	0	0	1	1	1	0		9	0	1	3	1	4	0	0
18	18500000	80373285	loss	CHROMOSOME 18q DELETION SYNDROME	https://www.omim.org/entry/601808?search=PROXIMAL%2018q%20MICRODELETION%20SYNDROME&highlight=%28syndrome%7Csyndromic%29%2018q%20microdeletion%20proximal	18:18500000-80373285		0.99758	3 HI genes found with scores = [1, 2]	SMAD2, SMAD4	BCL2, MALT1, SETBP1, ZNF521	BCL2, KDSR, MALT1, SETBP1, SS18, ZNF521				863	203	162	26	357	0	30	48	40	5	0		11571	3043	2156	404	2623	2865	410	70
18	55222184	55635956	loss	PITT-HOPKINS SYNDROME; PTHS	https://www.omim.org/entry/610954?search=%23610954&highlight=610954	18:55222184-55635956	only critical region/gene	0.994753								6	1	1	1	3	0	0	1	1	1	0		115	24	12	11	40	23	2	3
19	41860254	41872924	loss	DIAMOND-BLACKFAN ANEMIA 1; DBA1	https://www.omim.org/entry/105650	19:41860254-41872924	only critical region/gene	0.411101								2	1	0	1	0	0	0	1	0	1	0		6	0	0	3	0	3	0	0
20	10637683	10673998	loss	ALAGILLE SYNDROME 1; ALGS1	https://www.omim.org/entry/118450?search=%23118450&highlight=118450	20:10637683-10673998	only critical region/gene	0.637246								3	1	0	1	1	0	0	1	1	0	0		16	4	1	3	3	4	1	0
20	58839680	58911191	loss	PSEUDOHYPOPARATHYROIDISM, TYPE IA; PHP1A	https://www.omim.org/entry/103580	20:58839680-58911191	only critical region/gene	0.879171			GNAS					8	1	0	0	3	0	0	1	1	1	0		35	2	3	7	5	15	3	0
21	37365572	37526357	loss	MENTAL RETARDATION, AUTOSOMAL DOMINANT 7; MRD7	https://www.omim.org/entry/614104	21:37365572-37526357	only critical region/gene	0.966322								3	1	0	0	2	0	0	1	1	1	0		35	3	3	4	10	12	2	1
21	41200000	46709983	loss	HOLOPROSENCEPHALY 1; HPE1	https://www.omim.org/entry/236100?search=236100&highlight=236100	21:41200000-46709983		0.998764	1 HI genes found with scores = [1, 2]		U2AF1	TMPRSS2				208	84	19	4	93	0	4	20	16	0	0		1977	236	191	170	469	809	78	24
22	19022279	21098156	loss	22q11 deletion syndrome (Velocardiofacial / DiGeorge syndrome)	https://decipher.sanger.ac.uk/syndrome/16#overview	22:19022279-21098156		0.99927	2 HI genes found with scores = [1, 2]	CLTCL1, LZTR1		CLTCL1		DGCR8	SEPT5	118	45	25	7	32	0	1	9	7	0	2		847	94	88	80	122	312	142	9
22	19756702	19783592	loss	VELOCARDIOFACIAL SYNDROME	https://www.omim.org/entry/192430	22:19756702-19783592	only critical region/gene	0.0259428	1 HI genes found with scores = [1, 2]							2	2	0	0	0	0	0	1	1	0	2		18	1	0	3	3	7	3	1
22	19022279	21098156	loss	DIGEORGE SYNDROME; DGS	https://www.deciphergenomics.org/syndrome/16/genotype/21/browser	22:19022279-21098156		0.99927	2 HI genes found with scores = [1, 2]	CLTCL1, LZTR1		CLTCL1		DGCR8	SEPT5	118	45	25	7	32	0	1	9	7	0	2		847	94	88	80	122	312	142	9
22	17400000	25500000	loss	22q11.2 distal deletion syndrome	https://www.omim.org/entry/611867?search=22q11%20deletion%20syndrome&highlight=%28syndrome%7Csyndromic%29%2022q11%20deletion	22:17400000-25500000		0.997573	3 HI genes found with scores = [1, 2]	CLTCL1, LZTR1, SMARCB1	MAPK1	BCR, CLTCL1		DGCR8	SEPT5	495	123	176	14	107	0	2	23	20	1	3		3053	350	381	247	578	1067	402	28
22	29603555	29698599	loss	NEUROFIBROMATOSIS, TYPE II; NF2	https://www.omim.org/entry/101000?search=%23101000&highlight=101000	22:29603555-29698599	only critical region/gene	0.75971		NF2						2	1	1	0	0	0	0	1	1	0	0		27	4	4	1	7	11	0	0
22	50607088	50749416	loss	22q13 deletion syndrome, PHELAN-MCDERMID SYNDROME; PHMDS	https://www.deciphergenomics.org/syndrome/20/overview	22:50607088-50749416		0.984355								9	4	0	0	3	0	1	2	2	1	0		45	1	5	4	10	25	0	0
X	24900000	37800000	loss	CHROMOSOME Xp21 DELETION SYNDROME	https://www.omim.org/entry/300679	X:24900000-37800000		0.97443								123	32	63	4	17	0	4	8	6	6	0		11	0	0	0	0	0	0	11
X	30653347	30731461	loss	GLYCEROL KINASE DEFICIENCY; GKD	https://www.omim.org/entry/307030	X:30653347-30731461	only critical region/gene	0.52993								4	1	0	0	3	0	0	1	0	1	0		0	0	0	0	0	0	0	0
X	31119218	33339459	loss	MUSCULAR DYSTROPHY, BECKER TYPE; BMD	https://www.omim.org/entry/300376	X:31119218-33339459	only critical region/gene	0.861048								9	1	3	2	2	0	1	1	1	1	0		0	0	0	0	0	0	0	0
X	31119218	33339459	loss	MUSCULAR DYSTROPHY, DUCHENNE TYPE; DMD	https://www.omim.org/entry/310200	X:31119218-33339459	only critical region/gene	0.861048								9	1	3	2	2	0	1	1	1	1	0		0	0	0	0	0	0	0	0
X	30304205	30309389	loss	ADRENAL HYPOPLASIA, CONGENITAL; AHC	https://www.omim.org/entry/300200	X:30304205-30309389	only critical region/gene	0.851192								1	1	0	0	0	0	0	1	1	1	0		1	0	0	0	0	0	0	1
X	101349449	101390795	loss	AGAMMAGLOBULINEMIA, X-LINKED; XLA	https://www.ncbi.nlm.nih.gov/pubmed/12768435	X:101349449-101390795		0.704685		BTK	BTK					1	1	0	0	0	0	0	1	1	1	0		0	0	0	0	0	0	0	0
X	9725345	9786259	loss	ALBINISM, OCULAR, TYPE I; OA1	https://www.omim.org/entry/300500	X:9725345-9786259	only critical region/gene	0.11922								2	2	0	0	0	0	0	2	1	0	0		0	0	0	0	0	0	0	0
X	11111331	11123085	loss	LINEAR SKIN DEFECTS WITH MULTIPLE CONGENITAL ANOMALIES 1; LSDMCA1	https://www.omim.org/entry/309801?search=%23309801&highlight=309801	X:11111331-11123085	only critical region/gene	0.810132								3	2	0	0	0	0	0	1	1	1	0		0	0	0	0	0	0	0	0
X	8528873	8732136	loss	HYPOGONADOTROPIC HYPOGONADISM 1 WITH OR WITHOUT ANOSMIA; HH1, KALLMANN SYNDROME 1; KAL1	https://www.omim.org/entry/308700	X:8528873-8732136	only critical region/gene	0.350402								1	1	0	0	0	0	0	0	1	1	0		0	0	0	0	0	0	0	0
X	7147289	7354640	loss	ICHTHYOSIS, X-LINKED; XLI	https://www.omim.org/entry/308100?search=308100&highlight=308100	X:7147289-7354640	only critical region/gene	0.91828								3	2	0	1	0	0	0	1	1	1	1		1	0	0	0	0	0	0	1
X	2934520	2968244	loss	CHONDRODYSPLASIA PUNCTATA 1, X-LINKED RECESSIVE; CDPX1	https://www.omim.org/entry/302950	X:2934520-2968244	only critical region/gene	0.350402								1	1	0	0	0	0	0	0	1	1	0		0	0	0	0	0	0	0	0
X	499823	793142	loss	Leri-Weill dyschondrostosis (LWD) - SHOX deletion (1)	https://www.deciphergenomics.org/syndrome/58/overview	X:499823-793142		0.979513								3	1	2	0	0	0	0	1	1	1	0		5	0	0	0	0	0	0	5
X	791143	907140	loss	Leri-Weill dyschondrostosis (LWD) - SHOX deletion (2)	https://www.deciphergenomics.org/syndrome/58/overview	X:791143-907140		0.136208								0	0	0	0	0	0	0	0	0	0	0		7	0	0	0	0	0	0	7
X	624343	659410	loss	LANGER MESOMELIC DYSPLASIA; LMD	https://www.omim.org/entry/249700	X:624343-659410	only critical region/gene	0.851192								1	1	0	0	0	0	0	1	1	1	0		1	0	0	0	0	0	0	1
X	6537771	8165154	loss	Steroid sulphatase deficiency (STS)	https://decipher.sanger.ac.uk/syndrome/27#overview	X:6537771-8165154		0.974297								11	4	3	2	1	0	0	1	1	1	1		1	0	0	0	0	0	0	1
X	124346562	124373159	loss	LYMPHOPROLIFERATIVE SYNDROME, X-LINKED, 1; XLP1	https://www.omim.org/entry/308240?search=%23308240&highlight=308240	X:124346562-124373159	only critical region/gene	0.472246								2	2	0	0	0	0	0	2	0	1	0		0	0	0	0	0	0	0	0
X	147911918	147951126	loss	FRAGILE X SYNDROME; FXS	https://www.omim.org/entry/309550?search=309550&highlight=309550	X:147911918-147951126		0.846974								3	1	0	0	1	0	0	1	1	1	0		2	0	0	0	0	0	0	2
X	153700491	153724745	loss	DEAFNESS, DYSTONIA, AND CEREBRAL HYPOMYELINATION; DDCH	https://www.omim.org/entry/300475?search=%23300475&highlight=300475	X:153700491-153724745	only critical region/gene	0.17908								1	1	0	0	0	0	0	1	1	0	0		0	0	0	0	0	0	0	0
X	154021572	154097730	loss	RETT SYNDROME; RTT	https://www.omim.org/entry/312750?search=%23312750&highlight=312750	X:154021572-154097730	only critical region/gene	0.17908								1	1	0	0	0	0	0	1	1	0	0		0	0	0	0	0	0	0	0
Y	23129354	23199116	loss	DELETED IN AZOOSPERMIA 1; DAZ1	https://www.omim.org/entry/400003?search=%2A400003&highlight=%2A400003	Y:23129354-23199116	only critical region/gene	0.0387059								1	1	0	0	0	0	0	0	1	0	0		0	0	0	0	0	0	0	0
Y	12232056	13042949	loss	AZFa	https://decipher.sanger.ac.uk/syndrome/23#overview	Y:12232056-13042949		0.730333								15	2	11	0	1	0	0	1	1	0	0		1	0	0	0	0	0	0	1
Y	17852946	25647683	loss	AZFb+AZFc	https://decipher.sanger.ac.uk/syndrome/26#overview	Y:17852946-25647683		0.726662								246	25	182	0	29	0	6	0	4	0	0		7	0	0	0	0	0	0	7
Y	18006165	23919050	loss	AZFb	https://decipher.sanger.ac.uk/syndrome/25#overview	Y:18006165-23919050		0.574561								170	18	124	0	21	0	5	0	2	0	0		2	0	0	0	0	0	0	2
Y	22831278	25887782	loss	AZFc	https://decipher.sanger.ac.uk/syndrome/24#overview	Y:22831278-25887782		0.354656								116	10	89	0	11	0	3	0	4	0	0		3	0	0	0	0	0	0	3
1	147061832	148411223	gain	1q21.1 recurrent microduplication (possible susceptibility locus for neurodevelopmental disorders)	https://decipher.sanger.ac.uk/syndrome/67#overview	1:147061832-148411223		0.998195			BCL9	BCL9				59	10	20	2	14	0	10	2	1			1	300	49	46	26	80	83	13	3
2	15940549	15947003	gain	NEUROBLASTOMA	https://www.omim.org/entry/164840	2:15940549-15947003	only critical region/gene	0.0066688			MYCN					2	1	0	0	1	0	0	1	1			0	3	0	0	1	1	1	0	0
3	192600000	198295559	gain	3q29 microduplication syndrome	https://www.omim.org/entry/611936?search=3q29%20microduplication%20syndrome&highlight=%28syndrome%7Csyndromic%29%203q29%20microduplication	3:192600000-198295559		0.998231	1 TS genes found with scores = [1, 2]					MUC4	TFRC	182	51	38	5	64	0	15	8	7			0	1630	262	179	142	453	503	76	15
5	177133925	177295760	gain	5q35 microduplication syndrome	https://www.ncbi.nlm.nih.gov/medgen/930195	5:177133925-177295760	only critical region/gene	0.0800829				NSD1				4	1	2	0	1	0	0	1	1			1	32	4	4	2	19	3	0	0
5	126776622	126837020	gain	Adult-onset autosomal dominant leukodystrophy (ADLD)	https://decipher.sanger.ac.uk/syndrome/59#overview	5:126776622-126837020	only critical region/gene	0.0050324								1	1	0	0	0	0	0	1	1			0	13	0	2	5	1	5	0	0
6	138300000	148500000	gain	DIABETES MELLITUS, TRANSIENT NEONATAL, 1; TNDM1	https://www.omim.org/entry/601410?search=601410&highlight=601410	6:138300000-148500000		0.999498								132	38	39	3	46	0	3	8	8			1	2097	529	313	76	600	485	81	13
7	53900000	58100000	gain	SILVER-RUSSELL SYNDROME; SRS	https://www.omim.org/entry/180860	7:53900000-58100000	only critical region/gene	0.836032			EGFR					158	18	104	2	24	0	6	3	3			0	526	89	111	32	81	183	29	1
7	72700000	77900000	gain	7q11.23 duplication syndrome	https://www.omim.org/entry/609757?search=%23609757&highlight=609757	7:72700000-77900000		0.999498			HIP1	HIP1			ELN	178	67	59	3	22	0	3	8	7			1	1542	258	144	138	428	484	73	17
8	8242533	11907120	gain	8p23.1 duplication syndrome	https://decipher.sanger.ac.uk/syndrome/85#overview	8:8242533-11907120		0.999202								101	23	17	6	44	0	6	5	3			0	1052	219	133	51	314	283	41	11
10	95300000	104000000	gain	SPLIT-HAND/FOOT MALFORMATION 3; SHFM3	https://www.omim.org/entry/246560	10:95300000-104000000		0.998646		NFKB2, SUFU	NFKB2, NT5C2, TLX1	NFKB2, TLX1				232	123	29	10	48	0	10	31	20			0	2419	395	309	206	622	748	114	25
15	19000000	25500000	gain	CHROMOSOME 15q11-q13 DUPLICATION SYNDROME	https://www.omim.org/entry/608636?search=15q11.2-q13%20MICRODUPLICATION%20SYNDROME&highlight=%2815q112q13%7Cq13%29%20%28syndrome%7Csyndromic%29%20microduplication	15:19000000-25500000		0.969944								286	26	94	9	36	0	7	6	1			2	726	89	175	35	97	266	60	4
15	75369378	75455818	gain	Chromosome 15q24 Duplication Syndrome	https://www.deciphergenomics.org/syndrome/66/overview	15:75369378-75455818	only critical region/gene	0.00146551								5	1	2	0	2	0	0	1	0			0	12	3	3	2	2	2	0	0
15	98814741	101981189	gain	15q26 overgrowth syndrome	https://decipher.sanger.ac.uk/syndrome/81#overview	15:98814741-101981189		0.99685								98	22	24	2	40	0	3	6	3			0	865	132	89	69	241	299	33	2
16	14892827	16392827	gain	16p13.11 recurrent microduplication (neurocognitive disorder susceptibility locus)	https://decipher.sanger.ac.uk/syndrome/80#overview	16:14892827-16392827		0.997763				MYH11				66	18	13	16	14	0	1	3	3			0	469	83	47	20	110	161	40	8
16	21463739	29272756	gain	16p11.2-p12.2 microduplication syndrome	https://decipher.sanger.ac.uk/syndrome/96#overview	16:21463739-29272756		0.999218		PALB2		IL21R				218	70	47	7	73	0	5	14	14			0	1851	311	265	168	395	595	107	10
16	29595531	30188534	gain	16p11.2 microduplication syndrome	https://decipher.sanger.ac.uk/syndrome/78#overview	16:29595531-30188534		0.998304								51	30	4	1	13	0	0	6	5			1	215	22	8	35	34	101	12	3
17	0	3400000	gain	CHROMOSOME 17p13.3, CENTROMERIC, DUPLICATION SYNDROME	https://www.omim.org/entry/613215	17:0-3400000		0.999485		YWHAE		YWHAE				137	52	18	6	43	0	1	13	7			1	1001	115	94	145	263	346	31	7
17	14194598	15567589	gain	Charcot-Marie-Tooth syndrome type 1A (CMT1A)	https://www.deciphergenomics.org/syndrome/29/overview	17:14194598-15567589		0.992547								34	9	4	1	16	0	1	2	2			1	291	64	45	13	73	80	13	3
17	17681375	17811452	gain	Potocki-Lupski syndrome (17p11.2 duplication syndrome)	https://www.omim.org/entry/610883	17:17681375-17811452		0.900167								5	2	0	0	3	0	0	1	1			1	34	0	0	5	1	27	0	1
17	27400000	33500000	gain	NF1 Microduplication Syndrome	https://omim.org/entry/618874	17:27400000-33500000		0.998646		NF1, SUZ12	SUZ12	NF1, SUZ12				299	84	65	14	97	0	9	9	6			0	1674	260	179	170	433	519	80	33
17	59500000	63100000	gain	CHROMOSOME 17q23.1-q23.2 DUPLICATION SYNDROME	https://www.omim.org/entry/613618?search=18q22.3-q23%20microdeletion%20syndrome&highlight=%2818q223q23%7Cq23%29%20%28syndrome%7Csyndromic%29%20microdeletion	17:59500000-63100000		0.995624		BRIP1, CLTC	PPM1D	CLTC				111	27	36	3	29	0	5	8	5			0	1246	182	137	56	237	273	356	5
21	25880549	26171128	gain	Early-onset Alzheimer disease with cerebral amyloid angiopathy	https://www.deciphergenomics.org/syndrome/48/overview	21:25880549-26171128	only critical region/gene	0.279231	1 TS genes found with scores = [1, 2]							5	1	0	0	3	0	1	1	1			0	60	8	7	3	25	15	2	0
21	41200000	46709983	gain	DOWN SYNDROME	https://www.omim.org/entry/190685	21:41200000-46709983		0.999461			U2AF1	TMPRSS2				208	84	19	4	93	0	4	20	16			0	1977	236	191	170	469	809	78	24
22	15000000	25500000	gain	Cat-Eye Syndrome (Type I)	https://www.omim.org/entry/115470?search=%23115470&highlight=115470	22:15000000-25500000		0.999287		CLTCL1, LZTR1, SMARCB1	MAPK1	BCR, CLTCL1		DGCR8	SEPT5	587	132	231	14	130	0	5	25	22			4	3385	374	435	268	627	1214	438	29
22	17400000	25500000	gain	22q11 duplication syndrome	https://www.omim.org/entry/608363?search=%23608363&highlight=608363	22:17400000-25500000		0.999287		CLTCL1, LZTR1, SMARCB1	MAPK1	BCR, CLTCL1		DGCR8	SEPT5	495	123	176	14	107	0	2	23	20			4	3053	350	381	247	578	1067	402	28
X	48476161	52374518	gain	Xp11.22-p11.23 Microduplication	https://decipher.sanger.ac.uk/syndrome/89#overview	X:48476161-52374518		0.997676		GATA1	GATA1, TFE3, WAS	TFE3				130	68	20	9	18	0	7	17	12			2	30	0	0	0	0	0	0	30
X	47600000	54800000	gain	CHROMOSOME Xp11.23-p11.22 DUPLICATION SYNDROME	https://omim.org/entry/300801	X:47600000-54800000		0.996123		GATA1, KDM5C	GATA1, SSX1, SSX2, SSX4, TFE3, WAS	SSX1, SSX2, SSX4, TFE3	SMC1A			261	109	92	14	27	0	9	25	21			2	34	0	0	0	0	0	0	34
X	50100000	54800000	gain	CHROMOSOME Xp11.22 DUPLICATION SYNDROME	https://www.omim.org/entry/300705	X:50100000-54800000		0.994579		KDM5C	SSX2	SSX2	SMC1A			125	42	56	6	13	0	3	9	8			2	1	0	0	0	0	0	0	1
X	53374149	53656331	gain	Xp11.22-linked intellectual disability	https://decipher.sanger.ac.uk/syndrome/90#overview	X:53374149-53656331		0.113896					SMC1A			10	4	1	3	1	0	0	3	3			1	0	0	0	0	0	0	0	0
X	103776510	103792618	gain	Pelizaeus-Merzbacher disease	https://www.deciphergenomics.org/syndrome/38/overview	X:103776510-103792618		0.0851788								2	1	0	0	1	0	0	1	1			0	0	0	0	0	0	0	0	0
X	140502984	140505068	gain	MENTAL RETARDATION, X-LINKED, WITH PANHYPOPITUITARISM	https://www.omim.org/entry/300123?search=%23300123&highlight=300123	X:140502984-140505068	only critical region/gene	0.431321								1	1	0	0	0	0	0	1	1			0	1	0	0	0	0	0	0	1
X	154021812	154097731	gain	Xq28 (MECP2) duplication	https://decipher.sanger.ac.uk/syndrome/45#overview	X:154021812-154097731		0.0851788								1	1	0	0	0	0	0	1	1			0	0	0	0	0	0	0	0	0
X	154396222	154653579	gain	Xq28 Microduplication	https://decipher.sanger.ac.uk/syndrome/88#overview	X:154396222-154653579		0.992284		RPL10						29	16	5	1	5	0	0	7	5			1	7	0	0	0	0	0	0	7
Legend	Evaluation of Pathogenic Microdeletions and Microduplications with annotations and ISV predictions

## Sheet: raw
chrom	start	end	cnv_type	Syndrome	link	Coordinates GRCh38	info	coordinates_GRCh38	coordinates_GRCh38_from_link(desease-causing genes coordinates)	coordinates_GRCh38(liftover_GRCh37)	coordinates_GRCh38(liftover_hg17)	CytoBand	OMIM	chromosome	Critical region (Gene)	Genotype	Class	Size	DECIPHER Grade		start_GRCh37	end_GRCh37	coordinates_hg17	cnv_type_name	coordinates_GRCh37
1	10001	12780116	loss	1p36 microdeletion syndrome	https://decipher.sanger.ac.uk/syndrome/18#overview	1:10001-12780116		1:0-27,600,000	1:10001-12780116	chr1:10001-12780116			#607872	1		Heterozygous	Deletion	12.83 Mb	1.0		10001.0	12840259.0	chr1:2,192,296-2,271,618	Microdeletions	chr1:10001-12840259
1	145686997	146048497	loss	1q21.1 susceptibility locus for Thrombocytopenia-Absent Radius (TAR) syndrome	https://decipher.sanger.ac.uk/syndrome/64#overview	1:145686997-146048497			1:145686997-146048497	chr1:145686997-146048497				1		Heterozygous	Deletion	361.56 kb	3.0		145386506.0	145748067.0		Microdeletions	chr1:145386506-145748067
1	147061832	148411223	loss	1q21.1 recurrent microdeletion (susceptibility locus for neurodevelopmental disorders)	https://decipher.sanger.ac.uk/syndrome/62#overview	1:147061832-148411223			1:147061832-148411223	chr1:147061832-148411223				1		Heterozygous	Deletion	1.35 Mb	3.0		146533376.0	147883376.0		Microdeletions	chr1:146533376-147883376
1	209785616	209806141	loss	VAN DER WOUDE SYNDROME 1; VWS1	https://www.omim.org/entry/119300	1:209785616-209806141	only critical region/gene	1:209,785,616-209,806,141	1:209,785,616-209,806,141			1q32-q41	#119300	1	IRF6	Heterozygous	Deletion							Microdeletions
1	235367426	235452442	loss	HYPOPARATHYROIDISM-RETARDATION-DYSMORPHISM SYNDROME; HRD	https://www.omim.org/entry/241410	1:235367426-235452442	only critical region/gene	1:235,367,426-235,452,442				1q42-q43	#241410	1	TBCE	Homozygous or compound Heterozygous	Deletion						chr1:231,856,812-231,938,321	Microdeletions
2	44183312	44362445	loss	2p21 Microdeletion Syndrome	https://decipher.sanger.ac.uk/syndrome/87#overview	2:44183312-44362445		2:44183312-44362445						2		Heterozygous	Deletion	179.13 kb			44410451.0	44589584.0		Microdeletions
2	41500000	47500000	loss	HYPOTONIA-CYSTINURIA SYNDROME, HOMOZYGOUS 2p21 DELETION SYNDROME	https://www.omim.org/entry/606407?search=%23606407&highlight=606407	2:41500000-47500000		2:41,500,000-47,500,000				2p21	#606407	2	SLC3A1, PREPL, PPM1B, C2ORF34	Homozygous	Deletion							Microdeletions
2	44941701	44946070	loss	HOLOPROSENCEPHALY 2; HPE2	https://www.omim.org/entry/157170?search=157170&highlight=157170	2:44941701-44946070	only critical region/gene	2:44,941,701-44,946,070				2p21	#157170	2	SIX3	Heterozygous	Deletion						chr2:45,080,512-45,084,092	Microdeletions
2	59058561	61592680	loss	2p15-16.1 microdeletion syndrome	https://decipher.sanger.ac.uk/syndrome/70#overview	2:59058561-61592680			2:59058561-61592680	chr2:59058561-61592680				2		Heterozygous	Deletion	2.53 Mb			59285696.0	61819815.0		Microdeletions	chr2:59285696-61819815
2	110123347	110205012	loss	NEPHRONOPHTHISIS, FAMILIAL JUVENILE NPH1	https://www.omim.org/entry/256100?search=%23256100&highlight=256100	2:110123347-110205012	only critical region/gene		2:110,123,347-110,205,012		chr2:110122329-110205017	2q13	#256100	2	NPHP1		Deletion						chr2:110,237,281-110,319,969	Microdeletions
2	144384080	144520118	loss	MOWAT-WILSON SYNDROME; MOWS	https://www.omim.org/entry/235730?search=%23235730&highlight=235730	2:144384080-144520118	only critical region/gene		2:144,384,080-144,520,118		chr2:144388018-144520349	2q22.3	#235730	2	ZEB2, ZFHX1B		Deletion						chr2:144,979,317-145,111,648	Microdeletions
2	176087486	176095943	loss	SYNPOLYDACTYLY 1; SPD1	https://www.omim.org/entry/186000?search=%23186000&highlight=186000	2:176087486-176095943	only critical region/gene		2:176,087,486-176,095,943		chr2:176092804-176095072	2q31.1	#186000	2	HOXD13		Deletion						chr2:176,783,039-176,785,307	Microdeletions
2	199269501	199460478	loss	del(2)(q32.2q33) deletion syndrome	https://www.ncbi.nlm.nih.gov/pubmed/16179223	2:199269501-199460478			nenajdene		chr2:199269501-199460478	2q32.2-q33		2	SATB2		Deletion						chr2:199959730-200150707	Microdeletions
2	196060397	204342216	loss	2q33.1 deletion syndrome	https://decipher.sanger.ac.uk/syndrome/51#overview	2:196060397-204342216		2:196060397-204342216						2		Heterozygous	Deletion	8.28 Mb	1.0		196925121.0	205206939.0		Microdeletions
2	230100000	242193529	loss	HOLOPROSENCEPHALY 6; HPE6	https://www.omim.org/entry/605934?search=605934%25&highlight=605934	2:230100000-242193529		2:230,100,000-242,193,529				2q37.1-q37.3	#605934	2			Deletion							Microdeletions
2	230100000	242193529	loss	CHROMOSOME 2q37 DELETION SYNDROME	https://www.omim.org/entry/600430?search=%23600430&highlight=600430	2:230100000-242193529		2:230,100,000-242,193,529				2q37	#600430	2	HDAC4		Deletion							Microdeletions
2	239048167	239400949	loss	2q37 monosomy	https://decipher.sanger.ac.uk/syndrome/44#overview	2:239048167-239400949		2:239048167-239400949						2		Heterozygous	Deletion	352.78 kb	1.0		239969863.0	240322643.0		Microdeletions
3	129500000	149200000	loss	DANDY-WALKER SYNDROME; DWS	https://www.omim.org/entry/220200?search=220200&highlight=220200	3:129500000-149200000		3:129,500,000-149,200,000				3q22-q24	#220200	3			Deletion							Microdeletions
3	138944223	138947136	loss	BLEPHAROPHIMOSIS, PTOSIS, AND EPICANTHUS INVERSUS; BPES	https://www.omim.org/entry/110100?search=%23110100&highlight=110100	3:138944223-138947136	only critical region/gene		3:138,944,223-138,947,136		chr3:138944226-138946959	3q22.3	#110100	3	FOXL2		Deletion						chr3:140,145,766-140,148,499	Microdeletions
3	10141777	10153666	loss	VON HIPPEL-LINDAU SYNDROME; VHLS	https://www.omim.org/entry/193300?search=von%20Hippel-Lindau%20syndrome&highlight="hippel%7Clindau"%20%28hippellindau%7C%20%28syndrome%7Csyndromic%29%20%29%20von	3:10141777-10153666	only critical region/gene		3:10,141,777-10,153,666		chr3:10141635-10152060	3p25.3	#193300	3	VHL		Deletion						chr3:10,158,319-10,168,744	Microdeletions
3	192600000	198295559	loss	3q29 microdeletion syndrome	https://www.omim.org/entry/609425?search=609425&highlight=609425	3:192600000-198295559		3:192,600,000-198,295,559				3q29	#609425	3		Heterozygous	Deletion	1.62 Mb			195726835.0	197344663.0		Microdeletions
4	0	4500000	loss	Wolf-Hirschhorn Syndrome; WHS	https://www.omim.org/entry/194190?search=%23194190&highlight=194190	4:0-4500000		4:0-4,500,000				4p16.3	#194190	4		Heterozygous	Deletion	541.04 kb	1.0		1569197.0	2110236.0		Microdeletions
4	75300000	87100000	loss	CHROMOSOME 4q21 DELETION SYNDROME	https://www.omim.org/entry/613509?search=4q21%20microdeletion%20syndrome&highlight=%28syndrome%7Csyndromic%29%204q21%20microdeletion	4:75300000-87100000		4:75,300,000-87,100,000				4q21	#613509	4			Deletion							Microdeletions
4	110617422	110642122	loss	AXENFELD-RIEGER SYNDROME, TYPE 1; RIEG1	https://www.omim.org/entry/180500?search=180500&highlight=180500	4:110617422-110642122	only critical region/gene		4:110,617,422-110,642,122		4:110,617,422-110,642,122	4q25	#180500	4	PITX2		Deletion						chr4:111,758,031-111,777,957	Microdeletions
5	10001	12533192	loss	Cri du Chat Syndrome (5p deletion)	https://www.deciphergenomics.org/syndrome/2/overview	5:10001-12533192			nenajdene	chr5:10001-12533192		5p	#123450	5		Heterozygous	Deletion	12.52 Mb	1.0		10001.0	12533304.0		Microdeletions	chr5:10001-12533304
5	36876768	37066412	loss	CORNELIA DE LANGE SYNDROME 1; CDLS1	https://www.omim.org/entry/122470?search=%23122470&highlight=122470	5:36876768-37066412	only critical region/gene	5:36,876,768-37,066,412	5:36,876,768-37,066,412			5p14.2-p13.1	#122470	5	NIPBL		Deletion							Microdeletions
5	112707504	112846239	loss	Familial Adenomatous Polyposis; FAP1	https://www.deciphergenomics.org/syndrome/49/genotype/49/browser	5:112707504-112846239			5:112,707,497-112,846,238	chr5:112707504-112846239		5q22.2	#175100	5	APC	Heterozygous	Deletion	138.74 kb			112043201.0	112181936.0		Microdeletions	chr5:112043201-112181936
5	174724581	174730895	loss	PARIETAL FORAMINA 1; PFM1	https://www.omim.org/entry/168500?search=%23168500&highlight=168500	5:174724581-174730895	only critical region/gene		5:174,724,581-174,730,895		chr5:174724599-174730898	5q35.2	#168500	5	MSX2		Deletion						chr5:174084208-174090507	Microdeletions
5	177131834	177300212	loss	Sotos syndrome; SOTOS1	https://www.omim.org/entry/117550?search=5q35%20microdeletion%20syndrome&highlight=%28syndrome%7Csyndromic%29%205q35%20microdeletion	5:177131834-177300212	only critical region/gene	5:177,131,834-177,300,212				5q35.3	#117550	5	NSD1	Heterozygous	Deletion	1.33 Mb	1.0		175724636.0	177052116.0	chr5:176,493,532-176,655,367	Microdeletions
6	32038414	32041643	loss	ADRENAL HYPERPLASIA, CONGENITAL, DUE TO 21-HYDROXYLASE DEFICIENCY	https://www.omim.org/entry/201910?search=201910&highlight=201910	6:32038414-32041643	only critical region/gene	6:32,038,414-32,041,643	6:32,038,414-32,041,643			6p21.33	#201910	6	CYP21A2		Deletion							Microdeletions
6	10396676	10419896	loss	BRANCHIOOCULOFACIAL SYNDROME; BOFS	https://www.omim.org/entry/113620	6:10396676-10419896	only critical region/gene	6:10,396,676-10,419,896	6:10,396,676-10,419,896			6p24.3	#113620	6	TFAP2A		Deletion							Microdeletions
6	0	13400000	loss	CHROMOSOME 6pter-p24 DELETION SYNDROME	https://www.omim.org/entry/612582	6:0-13400000		6:0-13,400,000				6pter-p24	#612582	6			Deletion							Microdeletions
6	1609914	1613896	loss	AXENFELD-RIEGER SYNDROME, TYPE 3; RIEG3	https://www.omim.org/entry/602482?search=602482&highlight=602482	6:1609914-1613896	only critical region/gene		6:1,609,914-1,613,896		chr6:1610446-1612107	6p25.3	#602482	6	FOXC1		Deletion						chr6:1,555,680-1,557,341	Microdeletions
7	72700000	77900000	loss	Williams-Beuren Syndrome (WBS)	https://www.omim.org/entry/194050?search=Williams-Beuren%20Syndrome&highlight="william%7Cbeuren"%20%28syndrome%7Csyndromic%29%20%28williamsbeuren%7C%20%29	7:72700000-77900000		7:72,700,000-77,900,000				7q11.23	#194050	7		Heterozygous	Deletion	1.40 Mb	1.0		72744455.0	74142672.0		Microdeletions
7	41960948	42237208	loss	GREIG CEPHALOPOLYSYNDACTYLY SYNDROME; GCPS	https://www.omim.org/entry/175700?search=%23175700&highlight=175700	7:41960948-42237208	only critical region/gene	7:41,960,948-42,237,208	7:41,960,948-42,237,208			7p14.1	#175700	7	GLI3		Deletion							Microdeletions
7	19113046	19117635	loss	SAETHRE-CHOTZEN SYNDROME; SCS	https://www.omim.org/entry/101400?search=%23101400&highlight=101400	7:19113046-19117635	only critical region/gene		7:19,113,046-19,117,635		chr7:19115468-19117402	7p21.1	#101400	7	TWIST1		Deletion						chr7:18,928,331-18,930,265	Microdeletions
7	91500000	98400000	loss	Split hand/foot malformation 1 (SHFM1)	https://www.omim.org/entry/183600?search=SHFM1&highlight=shfm1	7:91500000-98400000	only critical region/gene	7:91,500,000-98,400,000				7q21.2-q21.3	#183600	7	DSS1, DLX5, DLX6	Heterozygous	Deletion	21.13 kb			96318078.0	96339203.0		Microdeletions
7	114086326	114693764	loss	SPEECH-LANGUAGE DISORDER 1; SPCH1	https://www.omim.org/entry/602081?search=%23602081&highlight=602081	7:114086326-114693764	only critical region/gene		7:114,086,326-114,693,764		chr7:114415221-114690100	7q31.1	#602081	7	FOXP2		Deletion						chr7:113,649,227-113,924,106	Microdeletions
7	155799979	155812462	loss	HOLOPROSENCEPHALY 3; HPE3	https://www.omim.org/entry/142945	7:155799979-155812462	only critical region/gene		7:155,799,979-155,812,462		chr7:155802864-155812273	7q36.3	#142945	7	SHH		Deletion						chr7:155,095,034-155,104,443	Microdeletions
7	157004853	157010662	loss	CURRARINO SYNDROME	https://www.omim.org/entry/176450?search=%23176450&highlight=176450	7:157004853-157010662	only critical region/gene		7:157,004,853-157,010,662		chr7:157004853-157010531	7q36.3	#176450	7	MNX1		Deletion						chr7:156,297,023-156,302,701	Microdeletions
8	38411142	38468634	loss	KALLMANN SYNDROME 2; KAL2	https://www.omim.org/entry/147950?search=%23147950&highlight=147950	8:38411142-38468634	only critical region/gene		8:38,411,142-38,468,634		chr8:38412774-38468618	8p11.23	#147950	8	FGFR1		Deletion						chr8:38,389,449-38,445,293	Microdeletions
8	8242533	11907120	loss	8p23.1 deletion syndrome	https://decipher.sanger.ac.uk/syndrome/39#overview	8:8242533-11907120			8:8242533-11907120	chr8:8242533-11907120				8		Heterozygous	Deletion	3.66 Mb			8100055.0	11764629.0		Microdeletions	chr8:8100055-11764629
8	60678739	60868027	loss	CHARGE SYNDROME	https://www.omim.org/entry/214800?search=%23214800&highlight=214800#54	8:60678739-60868027	only critical region/gene		8:60,678,739-60,868,027		chr8:60678780-60866904	8q12.2	#214800	8	CHD7		Deletion						chr8:61,753,893-61,942,017	Microdeletions
8	72000000	74600000	loss	8q21.11 Microdeletion Syndrome	https://www.omim.org/entry/614230?search=8q21.11&highlight=8q2111	8:72000000-74600000		8:72,000,000-74,600,000				8q21.11	#614230	8		Heterozygous	Deletion	539.78 kb			77226464.0	77766239.0		Microdeletions
8	92300000	97900000	loss	NABLUS MASK-LIKE FACIAL SYNDROME; NMLFS	https://www.omim.org/entry/608156?search=608156&highlight=608156	8:92300000-97900000		8:92,300,000-97,900,000				8q22.1	#608156	8			Deletion							Microdeletions
9	0	43000000	loss	CHROMOSOME 9p DELETION SYNDROME	https://www.omim.org/entry/158170?search=%23158170&highlight=158170	9:0-43000000		9:0-43,000,000				9p	#158170	9			Deletion							Microdeletions
9	0	2200000	loss	CHROMOSOME 9p24.3 DELETION SYNDROME	https://www.omim.org/entry/154230	9:0-2200000		9:0-2,200,000				9p24.3	#154230	9			Deletion							Microdeletions
9	95442979	95516970	loss	BASAL CELL NEVUS SYNDROME; BCNS	https://www.omim.org/entry/109400?search=%23109400&highlight=109400	9:95442979-95516970	only critical region/gene		9:95,442,979-95,516,970		chr9:95444118-95508549	9q22.32	#109400	9	PTCH		Deletion						chr9:95,285,955-95,350,386	Microdeletions
9	126613927	126701031	loss	NAIL-PATELLA SYNDROME; NPS	https://www.omim.org/entry/161200?search=%23161200&highlight=161200	9:126613927-126701031	only critical region/gene		9:126,613,927-126,701,031		chr9:126614519-126696451	9q33.3	#161200	9	LMX1B		Deletion						chr9:126,456,352-126,538,284	Microdeletions
9	137618991	137836126	loss	9q subtelomeric deletion syndrome; KLEEFSTRA SYNDROME 1; KLEFS1	https://www.deciphergenomics.org/syndrome/52/overview	9:137618991-137836126			9:137,619,000-137,836,126	chr9:137618991-137836126		9q34.3	#610253	9	EHMT1	Heterozygous	Deletion	217.14 kb	1.0		140513443.0	140730578.0	chr9:137,881,254-138,006,413	Microdeletions	chr9:140513443-140730578
10	8045419	8075197	loss	HYPOPARATHYROIDISM, SENSORINEURAL DEAFNESS, AND RENAL DISEASE; HDR (del)	https://www.omim.org/entry/146255?search=%23146255&highlight=146255	10:8045419-8075197	only critical region/gene		10:8,045,419-8,075,197		chr10:8054704-8075201	10p14	#146255	10	GATA3		Deletion						chr10:8136673-8157170	Microdeletions
10	6600000	17300000	loss	DIGEORGE SYNDROME/VELOCARDIOFACIAL SYNDROME COMPLEX 2	https://www.omim.org/entry/601362	10:6600000-17300000		10:6,600,000-17,300,000				10p14-p13	#601362	10			Deletion							Microdeletions
10	80300000	95300000	loss	CHROMOSOME 10q22.3-q23.2 DELETION SYNDROME	https://www.omim.org/entry/612242?search=10q22-q23%20MICRODELETION%20SYNDROME&highlight=%2810q22q23%7Cq23%29%20%28syndrome%7Csyndromic%29%20microdeletion	10:80300000-95300000		10:80,300,000-95,300,000				10q22.3-q23.2	#612242	10			Deletion							Microdeletions
10	86755785	86927968	loss	JUVENILE POLYPOSIS SYNDROME; JPS	https://www.omim.org/entry/174900?search=174900&highlight=174900	10:86755785-86927968	only critical region/gene		10:86,755,785-86,927,968		10:86,755,785-86,927,968	10q23.2	#174900	10	BMPR1A		Deletion						chr10:88,623,207-90,446,243	Microdeletions
11	43400000	48800000	loss	Potocki-Shaffer syndrome	https://www.omim.org/entry/601224?search=%23601224&highlight=601224	11:43400000-48800000		11:43,400,000-48,800,000				11p11.2	#601224	11		Heterozygous	Deletion	2.06 Mb	1.0		43994800.0	46052450.0		Microdeletions
11	31789025	31817960	loss	ANIRIDIA 1; AN1	https://www.omim.org/entry/106210?search=%23106210&highlight=106210	11:31789025-31817960	only critical region/gene		11:31,789,025-31,817,960		chr11:31789934-31811217	11p13	#106210	11	PAX6		Deletion						chr11:31768058-31789341	Microdeletions
11	31000000	36400000	loss	WAGR 11p13 deletion syndrome	https://www.omim.org/entry/194072	11:31000000-36400000		11:31,000,000-36,400,000				11p13	#194072	11	WT1, PAX6	Heterozygous	Deletion	650.75 kb			31806339.0	32457087.0		Microdeletions
11	2608327	2699997	loss	BECKWITH-WIEDEMANN SYNDROME; BWS	https://www.omim.org/entry/130650?search=%23130650&highlight=130650	11:2608327-2699997	only critical region/gene	11:2,608,327-2,699,997	11:2,608,327-2,699,997			11p15.5	#130650	11	CDKN1C, H19, KCNQ1OT1		Deletion							Microdeletions
11	86945678	86955394	loss	EXUDATIVE VITREORETINOPATHY 1; EVR1	https://www.ncbi.nlm.nih.gov/pubmed/17103440	11:86945678-86955394	only critical region/gene		11:86,945,678-86,955,394		chr11:86945680-86955391	11q14.1-q23.2	#133780	11	FZD4		Deletion						chr11:86334370-86344081	Microdeletions
11	110600000	121300000	loss	JACOBSEN SYNDROME; JBS	https://www.omim.org/entry/147791?search=%23147791&highlight=147791	11:110600000-121300000		11:110,600,000-121,300,000				11q23	#147791	11			Deletion							Microdeletions
12	65169582	65248354	loss	12q14 microdeletion syndrome, BUSCHKE-OLLENDORFF SYNDROME; BOS	https://www.omim.org/entry/166700?search=%23166700&highlight=166700	12:65169582-65248354	only critical region/gene		12:65,169,582-65,248,354	chr12:64678139-68251745		12q14.3	#166700	12	LEMD3	Heterozygous	Deletion	3.57 Mb			65071919.0	68645525.0		Microdeletions	chr12:65071919-68645525
13	31199974	31332275	loss	PETERS-PLUS SYNDROME; PTRPLS	https://www.omim.org/entry/261540?search=PETERS%20PLUS%20SYNDROME&highlight=%28syndrome%7Csyndromic%29%20peter%20plus	13:31199974-31332275	only critical region/gene	13:31,199,974-31,332,275	13:31,199,974-31,332,275			13q12.3	#261540	13	B3GLCT		Deletion							Microdeletions
13	39500000	54700000	loss	CHROMOSOME 13q14 DELETION SYNDROME	https://www.omim.org/entry/613884	13:39500000-54700000		13:39,500,000-54,700,000	13:39,500,000-54,700,000			13q14	#613884	13			Deletion							Microdeletions
13	48303750	48481889	loss	RETINOBLASTOMA; RB1	https://www.omim.org/entry/180200?search=180200&highlight=180200	13:48303750-48481889	only critical region/gene		13:48,303,750-48,481,889		chr13:48303775-48481886	13q14.2	#180200	13	RB1		Deletion						chr13:47775912-47954023	Microdeletions
13	77895480	77975526	loss	HIRSCHSPRUNG DISEASE, SUSCEPTIBILITY TO, 2; HSCR2	https://www.omim.org/entry/600155?search=%23600155&highlight=600155	13:77895480-77975526	only critical region/gene		13:77,895,480-77,975,526		chr13:77896408-77918799	13q22.3	#600155	13	EDNRB		Deletion						chr13:77368544-77390935	Microdeletions
13	89400000	94400000	loss	FEINGOLD SYNDROME 2; FGLDS2	https://www.omim.org/entry/614326	13:89400000-94400000		13:89,400,000-94,400,000				13q31.3	#614326	13	MIR17HG		Deletion
13	99981783	99986764	loss	HOLOPROSENCEPHALY 5; HPE5	https://www.omim.org/entry/609637?search=%23609637&highlight=609637	13:99981783-99986764	only critical region/gene		13:99,981,783-99,986,764		chr13:99982065-99986764	13q32.3	#609637	13	ZIC2		Deletion						chr13:99432320-99437019	Microdeletions
14	50400000	57600000	loss	FRIAS SYNDROME	https://omim.org/entry/609640	14:50400000-57600000		14:50,400,000-57,600,000				14q22.1-q22.3	#609640	14			Deletion							Microdeletions
15	22677345	28193120	loss	Angelman syndrome (Type 1)	https://www.deciphergenomics.org/syndrome/4/overview	15:22677345-28193120		15:25,333,727-25,439,380				15q11.2	#105830	15	UBE3A	Heterozygous	Deletion		1.0					Microdeletions
15	24823636	24978722	loss	Prader-Willi syndrome (Type 1)	https://www.omim.org/entry/176270?search=%23176270&highlight=176270	15:24823636-24978722	only critical region/gene	15:24,823,636-24,978,722	15:23,685,399-23,687,304 a 15:24,823,636-24,978,722			15q11.2	#176270	15	SNRPN, NDN	Heterozygous	Deletion		1.0					Microdeletions
15	23374765	28193120	loss	Prader-Willi Syndrome (Type 2)	https://decipher.sanger.ac.uk/syndrome/53#overview	15:23374765-28193120			15:23374765-28193120	chr15:23374765-28193120				15		Heterozygous	Deletion	4.82 Mb	1.0		23619912.0	28438266.0		Microdeletions	chr15:23619912-28438266
15	23374765	28193120	loss	Angelman syndrome (Type 2)	https://decipher.sanger.ac.uk/syndrome/54#overview	15:23374765-28193120			15:23374765-28193120	chr15:23374765-28193120				15		Heterozygous	Deletion	4.82 Mb	1.0		23619912.0	28438266.0		Microdeletions	chr15:23619912-28438266
15	30900000	33400000	loss	15q13.3 microdeletion syndrome	https://www.omim.org/entry/612001?search=15q13%20MICRODELETION%20SYNDROME&highlight=%28syndrome%7Csyndromic%29%2015q13%20microdeletion	15:30900000-33400000		15:30,900,000-33,400,000				15q13.3	#612001	15	CHRNA7, OTUD7A	Heterozygous	Deletion	1.54 Mb			30910306.0	32445407.0		Microdeletions
15	43300000	44500000	loss	15q15.3 DEAFNESS AND INFERTILITY SYNDROME	https://www.omim.org/entry/611102?search=15q15.3%20DEAFNESS%20AND%20INFERTILITY%20SYNDROME&highlight=%28deaf%7Cdeafness%29%20%28syndrome%7Csyndromic%29%2015q153%20infertility	15:43300000-44500000		15:43,300,000-44,500,000				15q15.3	#611102	15			Deletion							Microdeletions
15	74120302	75680570	loss	WITTEVEEN-KOLK SYNDROME; WITKOS	https://www.deciphergenomics.org/syndrome/66/overview	15:74120302-75680570		15:75,369,378-75,455,818	15:75,369,378-75,455,818			15q24.2	#613406	15	SIN3A		Deletion							Microdeletions
15	74120302	75680570	loss	15q24 recurrent microdeletion syndrome	https://decipher.sanger.ac.uk/syndrome/66#overview	15:74120302-75680570			15:74120302-75680570	chr15:74120302-75680570				15		Heterozygous	Deletion	1.56 Mb			74412643.0	75972911.0		Microdeletions	chr15:74412643-75972911
15	88500000	93800000	loss	DIAPHRAGMATIC HERNIA, CONGENITAL	https://www.omim.org/entry/142340?search=%23142340&highlight=142340	15:88500000-93800000		15:88,500,000-93,800,000				15q26.1	#142340	15			Deletion							Microdeletions
15	88500000	101991189	loss	CHROMOSOME 15q26-qter DELETION SYNDROME	https://www.omim.org/entry/612626?search=15q26%20overgrowth%20syndrome&highlight=%28syndrome%7Csyndromic%29%2015q26%20overgrowth	15:88500000-101991189		15:88,500,000-101,991,189				15q26-qter	#612626	15			Deletion							Microdeletions
16	10001	784372	loss	ATR-16 syndrome	https://decipher.sanger.ac.uk/syndrome/65#overview	16:10001-784372			16:10001-784372	chr16:10001-784372				16		Heterozygous	Deletion	774.37 kb	1.0		60001.0	834372.0		Microdeletions	chr16:60001-834372
16	0	7800000	loss	Rubinstein-Taybi Syndrome, CHROMOSOME 16p13.3 DELETION SYNDROME, PROXIMAL	https://www.omim.org/entry/610543	16:0-7800000		16:0-7,800,000				16p13.3	#610543	16	CREBBP	Heterozygous	Deletion	155.07 kb	1.0		3775055.0	3930121.0		Microdeletions
16	14892827	16392827	loss	16p13.11 recurrent microdeletion (neurocognitive disorder susceptibility locus)	https://decipher.sanger.ac.uk/syndrome/79#overview	16:14892827-16392827			16:14892827-16392827	chr16:14892827-16392827				16		Heterozygous	Deletion	1.50 Mb			14986684.0	16486684.0		Microdeletions	chr16:14986684-16486684
16	21500741	30188533	loss	16p11.2-p12.2 microdeletion syndrome	https://decipher.sanger.ac.uk/syndrome/68#overview	16:21500741-30188533			16:21500741-30188533	chr16:21500741-30188533				16		Heterozygous	Deletion	8.69 Mb			21512062.0	30199854.0		Microdeletions	chr16:21512062-30199854
16	21935203	22455963	loss	Recurrent 16p12.1 microdeletion (neurodevelopmental susceptibility locus)	https://decipher.sanger.ac.uk/syndrome/92#overview	16:21935203-22455963			16:21935203-22455963	chr16:21935203-22455963				16		Heterozygous	Deletion	520.76 kb			21946524.0	22467284.0		Microdeletions	chr16:21946524-22467284
16	89737548	89816646	loss	FANCONI ANEMIA, COMPLEMENTATION GROUP A; FANCA	https://www.omim.org/entry/227650?search=Fanconi%20anemia&highlight=%28anaemia%7Canemia%29%20fanconi	16:89737548-89816646	only critical region/gene	16:89,737,548-89,816,646				16q24.3	#227650	16	FANCA		Deletion							Microdeletions
17	0	3400000	loss	Miller-Dieker syndrome (MDS)	https://www.omim.org/entry/247200?search=%23247200&highlight=247200	17:0-3400000		17:0-3,400,000				17p13.3	#247200	17	PAFAH1B1, YWHAE	Heterozygous	Deletion	2.59 Mb	1.0		1.0	2588909.0		Microdeletions
17	2593209	2685616	loss	LISSENCEPHALY 1; LIS1	https://www.omim.org/entry/607432?search=%23607432&highlight=607432	17:2593209-2685616	only critical region/gene	17:2,593,209-2,685,616				17p13.3	#607432	17	PAFAH1B1		Deletion						chr17:2,443,686-2,535,638	Microdeletions
17	14194598	15567589	loss	Hereditary Liability to Pressure Palsies (HNPP)	https://www.deciphergenomics.org/syndrome/31/overview	17:14194598-15567589			17:15,229,778-15,265,325	chr17:14194598-15567589		17p12	#162500	17	PMP22	Heterozygous	Deletion	1.37 Mb	1.0		14097915.0	15470903.0		Microdeletions	chr17:14097915-15470903
17	16869758	20318836	loss	Smith-Magenis Syndrome	https://www.deciphergenomics.org/syndrome/8/overview	17:16869758-20318836			17:17,681,375-17,811,452	chr17:16869758-20318836		17p11.2	#182290	17	RAI1	Heterozygous	Deletion	3.45 Mb	1.0		16773072.0	20222149.0		Microdeletions	chr17:16773072-20222149
17	27400000	33500000	loss	NF1 Microdeletion Syndrome, NEUROFIBROMATOSIS, TYPE I; NF1	https://www.omim.org/entry/613675?search=NF1-microdeletion%20syndrome&highlight="nf1%7Cmicrodeletion"%20%28nf1microdeletion%7C%20%28syndrome%7Csyndromic%29%20%29	17:27400000-33500000		17:27,400,000-33,500,000				17q11.2	#613675	17	NF1	Heterozygous	Deletion	1.16 Mb	1.0		29107097.0	30263321.0		Microdeletions
17	36459259	37856298	loss	RENAL CYSTS AND DIABETES SYNDROME; RCAD	https://www.deciphergenomics.org/syndrome/47/overview	17:36459259-37856298			17:37,686,430-37,745,058	chr17:36459259-37856298		17q12	#137920	17	HNF1B	Heterozygous	Deletion	1.40 Mb			34815072.0	36215917.0		Microdeletions	chr17:34815072-36215917
17	42800000	46800000	loss	VAN BUCHEM DISEASE; VBCH	https://www.omim.org/entry/239100	17:42800000-46800000		17:42,800,000-46,800,000				17q21.31	#239100	17	52-kb deletion approximately 35 kb downstream of the SOST gene (605740)		Deletion							Microdeletions
17	45627800	46217040	loss	17q21.31 recurrent microdeletion syndrome (Koolen de Vries syndrome)	https://www.deciphergenomics.org/syndrome/57/overview	17:45627800-46217040			17:46,027,334-46,225,369	chr17:45627800-46217040		17q21.31	#610443	17	KANSL1	Heterozygous	Deletion	589.24 kb	1.0		43705166.0	44294406.0		Microdeletions	chr17:43705166-44294406
17	59500000	63100000	loss	CHROMOSOME 17q23.1-q23.2 DELETION SYNDROME	https://www.omim.org/entry/613355?search=18q22.3-q23%20microdeletion%20syndrome&highlight=%2818q223q23%7Cq23%29%20%28syndrome%7Csyndromic%29%20microdeletion	17:59500000-63100000		17:59,500,000-63,100,000				17q23.1-q23.2	#613355	17			Deletion							Microdeletions
18	3412008	3459977	loss	HOLOPROSENCEPHALY 4; HPE4	https://www.omim.org/entry/142946?search=%23142946&highlight=142946	18:3412008-3459977	only critical region/gene		18:3,412,008-3,459,977		chr18:3451593-3458406	18p11.31	#142946	18	TGIF1		Deletion						chr18:3441591-3448404	Microdeletions
18	18500000	80373285	loss	CHROMOSOME 18q DELETION SYNDROME	https://www.omim.org/entry/601808?search=PROXIMAL%2018q%20MICRODELETION%20SYNDROME&highlight=%28syndrome%7Csyndromic%29%2018q%20microdeletion%20proximal	18:18500000-80373285		18:18,500,000-80,373,285	18:18,500,000-80,373,285			18q	#601808	18			Deletion							Microdeletions
18	55222184	55635956	loss	PITT-HOPKINS SYNDROME; PTHS	https://www.omim.org/entry/610954?search=%23610954&highlight=610954	18:55222184-55635956	only critical region/gene		18:55,222,184-55,635,956		chr18:55222331-55588629	18q21.2	#610954	18	TCF4		Deletion						chr18:51,040,560-51,406,858	Microdeletions
19	41860254	41872924	loss	DIAMOND-BLACKFAN ANEMIA 1; DBA1	https://www.omim.org/entry/105650	19:41860254-41872924	only critical region/gene	19:41,860,254-41,872,924				19q13.2	#105650	19	RPS19		Deletion						chr19:47055828-47067322	Microdeletions
20	10637683	10673998	loss	ALAGILLE SYNDROME 1; ALGS1	https://www.omim.org/entry/118450?search=%23118450&highlight=118450	20:10637683-10673998	only critical region/gene		20:10,637,683-10,673,998		chr20:10637686-10673942	20p12.2	#118450	20	JAG1		Deletion						chr20:10566334-10602590	Microdeletions
20	58839680	58911191	loss	PSEUDOHYPOPARATHYROIDISM, TYPE IA; PHP1A	https://www.omim.org/entry/103580	20:58839680-58911191	only critical region/gene		20:58,839,680-58,911,191		chr20:58839740-58911190	20q13.32	#103580	20	GNAS		Deletion						chr20:56848190-56919640	Microdeletions
21	37365572	37526357	loss	MENTAL RETARDATION, AUTOSOMAL DOMINANT 7; MRD7	https://www.omim.org/entry/614104	21:37365572-37526357	only critical region/gene	21:37,365,572-37,526,357	21:37,365,572-37,526,357			21q22.13	#614104	21	DYRK1A		Deletion							Microdeletions
21	41200000	46709983	loss	HOLOPROSENCEPHALY 1; HPE1	https://www.omim.org/entry/236100?search=236100&highlight=236100	21:41200000-46709983		21:41,200,000-46,709,983				21q22.3	#236100	21			Deletion							Microdeletions
22	19022279	21098156	loss	22q11 deletion syndrome (Velocardiofacial / DiGeorge syndrome)	https://decipher.sanger.ac.uk/syndrome/16#overview	22:19022279-21098156		22:19022279-21098156						22		Heterozygous	Deletion	2.44 Mb	1.0					Microdeletions
22	19756702	19783592	loss	VELOCARDIOFACIAL SYNDROME	https://www.omim.org/entry/192430	22:19756702-19783592	only critical region/gene	22:19,756,702-19,783,592	22:19,756,702-19,783,592			22q11.21	#192430	22	TBX1		Deletion							Microdeletions
22	19022279	21098156	loss	DIGEORGE SYNDROME; DGS	https://www.deciphergenomics.org/syndrome/16/genotype/21/browser	22:19022279-21098156		22:19,756,702-19,783,592	22:19,756,702-19,783,592			22q11.21	#188400	22	TBX1		Deletion							Microdeletions
22	17400000	25500000	loss	22q11.2 distal deletion syndrome	https://www.omim.org/entry/611867?search=22q11%20deletion%20syndrome&highlight=%28syndrome%7Csyndromic%29%2022q11%20deletion	22:17400000-25500000		22:17,400,000-25,500,000				22q11.2	#611867	22		Heterozygous	Deletion	1.81 Mb			21917117.0	23722445.0		Microdeletions
22	29603555	29698599	loss	NEUROFIBROMATOSIS, TYPE II; NF2	https://www.omim.org/entry/101000?search=%23101000&highlight=101000	22:29603555-29698599	only critical region/gene	22:29,603,555-29,698,599	22:29,603,555-29,698,599			22q12.2	#101000	22	NF2		Deletion							Microdeletions
22	50607088	50749416	loss	22q13 deletion syndrome, PHELAN-MCDERMID SYNDROME; PHMDS	https://www.deciphergenomics.org/syndrome/20/overview	22:50607088-50749416			22:50,672,822-50,733,211	chr22:50607088-50749416		22q13.33	#606232	22	SHANK3	Heterozygous	Deletion	142.33 kb	1.0		51045516.0	51187844.0		Microdeletions	chr22:51045516-51187844
X	24900000	37800000	loss	CHROMOSOME Xp21 DELETION SYNDROME	https://www.omim.org/entry/300679	X:24900000-37800000		X:24,900,000-37,800,000				Xp21	#300679	X			Deletion							Microdeletions
X	30653347	30731461	loss	GLYCEROL KINASE DEFICIENCY; GKD	https://www.omim.org/entry/307030	X:30653347-30731461	only critical region/gene		X:30,653,347-30,731,461		X:30,653,347-30,731,461	Xp21.2	#307030	X	GK		Deletion						chrX:30,581,461-30,658,645	Microdeletions
X	31119218	33339459	loss	MUSCULAR DYSTROPHY, BECKER TYPE; BMD	https://www.omim.org/entry/300376	X:31119218-33339459	only critical region/gene	X:31,119,218-33,339,459	X:31,119,218-33,339,459			Xp21.2-p21.1	#300376	X	DMD		Deletion							Microdeletions
X	31119218	33339459	loss	MUSCULAR DYSTROPHY, DUCHENNE TYPE; DMD	https://www.omim.org/entry/310200	X:31119218-33339459	only critical region/gene		X:31,119,218-33,339,459		chrX:31270893-33361674	Xp21.2-p21.1	#310200	X	DMD		Deletion						chrX:31,048,667-33,139,448	Microdeletions
X	30304205	30309389	loss	ADRENAL HYPOPLASIA, CONGENITAL; AHC	https://www.omim.org/entry/300200	X:30304205-30309389	only critical region/gene	X:30,304,205-30,309,389	X:30,304,205-30,309,389			Xp21.2	#300200	X	NR0B1		Deletion							Microdeletions
X	101349449	101390795	loss	AGAMMAGLOBULINEMIA, X-LINKED; XLA	https://www.ncbi.nlm.nih.gov/pubmed/12768435	X:101349449-101390795		X:101,349,449-101,390,795	X:101,349,449-101,390,795			Xq22.1	#300755	X	BTK		Deletion							Microdeletions
X	9725345	9786259	loss	ALBINISM, OCULAR, TYPE I; OA1	https://www.omim.org/entry/300500	X:9725345-9786259	only critical region/gene	X:9,725,345-9,786,259	X:9,725,345-9,786,259			Xp22.2	#300500	X	GPR143		Deletion							Microdeletions
X	11111331	11123085	loss	LINEAR SKIN DEFECTS WITH MULTIPLE CONGENITAL ANOMALIES 1; LSDMCA1	https://www.omim.org/entry/309801?search=%23309801&highlight=309801	X:11111331-11123085	only critical region/gene		X:11,111,331-11,123,085		X:11,111,331-11,123,085	Xp22.2	#309801	X	HCCS		Deletion						chrX:11,039,373-11,051,122	Microdeletions
X	8528873	8732136	loss	HYPOGONADOTROPIC HYPOGONADISM 1 WITH OR WITHOUT ANOSMIA; HH1, KALLMANN SYNDROME 1; KAL1	https://www.omim.org/entry/308700	X:8528873-8732136	only critical region/gene		X:8,528,873-8,732,136		chrX:8679139-8882450	Xp22.31	#308700	X	ANOS1		Deletion						chrX:8,456,916-8,660,227	Microdeletions
X	7147289	7354640	loss	ICHTHYOSIS, X-LINKED; XLI	https://www.omim.org/entry/308100?search=308100&highlight=308100	X:7147289-7354640	only critical region/gene		X:7,147,289-7,354,640		X:7,147,289-7,354,640	Xp22.31	#308100	X	STS		Deletion						chrX:7,147,497-7,282,680	Microdeletions
X	2934520	2968244	loss	CHONDRODYSPLASIA PUNCTATA 1, X-LINKED RECESSIVE; CDPX1	https://www.omim.org/entry/302950	X:2934520-2968244	only critical region/gene		X:2,934,520-2,968,244	chrX:2934658-2968245		Xp22.33	#302950	X	ARSE		Deletion				2852699.0	2886286.0		Microdeletions	chrX:2852699-2886286
X	499823	793142	loss	Leri-Weill dyschondrostosis (LWD) - SHOX deletion (1)	https://www.deciphergenomics.org/syndrome/58/overview	X:499823-793142			X:624,343-659,410	chrX:499823-793142		Xp22.33	#127300	X	SHOX	Heterozygous	Deletion	293.32 kb			460558.0	753877.0		Microdeletions	chrX:460558-753877
X	791143	907140	loss	Leri-Weill dyschondrostosis (LWD) - SHOX deletion (2)	https://www.deciphergenomics.org/syndrome/58/overview	X:791143-907140			X:624,343-659,410	X:624,343-659,410		Xp22.33	#127300	X	SHOX	Heterozygous	Deletion	116.00 kb			751878.0	867875.0		Microdeletions	chrX:751878-867875
X	624343	659410	loss	LANGER MESOMELIC DYSPLASIA; LMD	https://www.omim.org/entry/249700	X:624343-659410	only critical region/gene		X:624,343-659,410		X:624,343-659,410	Xp22.33	#249700	X	SHOX		Deletion						chrX:505,079-532,318	Microdeletions
X	6537771	8165154	loss	Steroid sulphatase deficiency (STS)	https://decipher.sanger.ac.uk/syndrome/27#overview	X:6537771-8165154			X:6537771-8165154	chrX:6537771-8165154				X		Hemizygous	Deletion	1.68 Mb			6455812.0	8133195.0		Microdeletions	chrX:6455812-8133195
X	124346562	124373159	loss	LYMPHOPROLIFERATIVE SYNDROME, X-LINKED, 1; XLP1	https://www.omim.org/entry/308240?search=%23308240&highlight=308240	X:124346562-124373159	only critical region/gene	X:124,346,562-124,373,159	X:124,346,562-124,373,159			Xq25	#308240	X	SH2D1A		Deletion							Microdeletions
X	147911918	147951126	loss	FRAGILE X SYNDROME; FXS	https://www.omim.org/entry/309550?search=309550&highlight=309550	X:147911918-147951126		X:147,911,918-147,951,126				Xq27.3	#300624	X	FMR1		Deletion						chrX:146,699,055-146,738,157	Microdeletions
X	153700491	153724745	loss	DEAFNESS, DYSTONIA, AND CEREBRAL HYPOMYELINATION; DDCH	https://www.omim.org/entry/300475?search=%23300475&highlight=300475	X:153700491-153724745	only critical region/gene	X:153,700,491-153,724,745				Xq28	#300475	X	BCAP31		Deletion							Microdeletions
X	154021572	154097730	loss	RETT SYNDROME; RTT	https://www.omim.org/entry/312750?search=%23312750&highlight=312750	X:154021572-154097730	only critical region/gene	X:154,021,572-154,097,730				Xq28	#312750	X	MECP2		Deletion							Microdeletions
Y	23129354	23199116	loss	DELETED IN AZOOSPERMIA 1; DAZ1	https://www.omim.org/entry/400003?search=%2A400003&highlight=%2A400003	Y:23129354-23199116		Y:23,129,354-23,199,116				Yq11.223	*400003	Y	DAZ1		Deletion							Microdeletions
Y	12232056	13042949	loss	AZFa	https://decipher.sanger.ac.uk/syndrome/23#overview	Y:12232056-13042949			Y:12232056-13042949	chrY:12232056-13042949				Y		Hemizygous	Deletion	802.10 kb			14352761.0	15154862.0		Microdeletions	chrY:14352761-15154862
Y	17852946	25647683	loss	AZFb+AZFc	https://decipher.sanger.ac.uk/syndrome/26#overview	Y:17852946-25647683			chrY:17852946-25647683	chrY:17852946-25647683				Y		Hemizygous	Deletion	7.83 Mb			19964826.0	27793830.0		Microdeletions	chrY:19964826-27793830
Y	18006165	23919050	loss	AZFb	https://decipher.sanger.ac.uk/syndrome/25#overview	Y:18006165-23919050			chrY:18006165-23919050	chrY:18006165-23919050				Y		Hemizygous	Deletion	5.95 Mb			20118045.0	26065197.0		Microdeletions	chrY:20118045-26065197
Y	22831278	25887782	loss	AZFc	https://decipher.sanger.ac.uk/syndrome/24#overview	Y:22831278-25887782			chrY:22831278-25887782	chrY:22831278-25887782				Y		Hemizygous	Deletion	3.06 Mb			24977425.0	28033929.0		Microdeletions	chrY:24977425-28033929
1	147061832	148411223	gain	1q21.1 recurrent microduplication (possible susceptibility locus for neurodevelopmental disorders)	https://decipher.sanger.ac.uk/syndrome/67#overview	1:147061832-148411223			1:147061832-148411223	chr1:147061832-148411223				1		Heterozygous	Duplication	1.35 Mb	3.0		146533376.0	147883376.0		Microduplications	chr1:146533376-147883376
2	15940549	15947003	gain	NEUROBLASTOMA	https://www.omim.org/entry/164840	2:15940549-15947003		2:15,940,549-15,947,003				2p24.3			MYCN
3	192600000	198295559	gain	3q29 microduplication syndrome	https://www.omim.org/entry/611936?search=3q29%20microduplication%20syndrome&highlight=%28syndrome%7Csyndromic%29%203q29%20microduplication	3:192600000-198295559		3:192,600,000-198,295,559				3q30	#611936	3		Heterozygous	Duplication	1.62 Mb			195726835.0	197344663.0		Microduplications
5	177133925	177295760	gain	5q35 microduplication syndrome	https://www.ncbi.nlm.nih.gov/medgen/930195	5:177133925-177295760	only critical region/gene		nenajdene		chr5:177133925-177295760	5q35		5	NSD1		Duplication						chr5:176,493,532-176,655,367	Microduplications
5	126776622	126837020	gain	Adult-onset autosomal dominant leukodystrophy (ADLD)	https://decipher.sanger.ac.uk/syndrome/59#overview	5:126776622-126837020			5:126776622-126837020	chr5:126776622-126837020				5		Heterozygous	Duplication	60.40 kb			126112314.0	126172712.0		Microduplications	chr5:126112314-126172712
6	138300000	148500000	gain	DIABETES MELLITUS, TRANSIENT NEONATAL, 1; TNDM1	https://www.omim.org/entry/601410?search=601410&highlight=601410	6:138300000-148500000		6:138,300,000-148,500,000				6q24	#601410	6			Duplication							Microduplications
7	53900000	58100000	gain	SILVER-RUSSELL SYNDROME; SRS	https://www.omim.org/entry/180860	7:53900000-58100000	only critical region/gene	7:53,900,000-58,100,000				7p11.2	#180860	7			Duplication							Microduplications
7	72700000	77900000	gain	7q11.23 duplication syndrome	https://www.omim.org/entry/609757?search=%23609757&highlight=609757	7:72700000-77900000		7:72,700,000-77,900,000				7q11.23	#609757	7		Heterozygous	Duplication	1.40 Mb			72744455.0	74142672.0		Microduplications
8	8242533	11907120	gain	8p23.1 duplication syndrome	https://decipher.sanger.ac.uk/syndrome/85#overview	8:8242533-11907120			8:8242533-11907120	chr8:8242533-11907120				8		Heterozygous	Duplication	3.66 Mb			8100055.0	11764629.0		Microduplications	chr8:8100055-11764629
10	95300000	104000000	gain	SPLIT-HAND/FOOT MALFORMATION 3; SHFM3	https://www.omim.org/entry/246560	10:95300000-104000000		10:95,300,000-104,000,000				10q24	#246560	10			Duplication							Microduplications
15	19000000	25500000	gain	CHROMOSOME 15q11-q13 DUPLICATION SYNDROME	https://www.omim.org/entry/608636?search=15q11.2-q13%20MICRODUPLICATION%20SYNDROME&highlight=%2815q112q13%7Cq13%29%20%28syndrome%7Csyndromic%29%20microduplication	15:19000000-25500000		15:19,000,000-25,500,000				15q11	#608636	15			Duplication							Microduplications
15	75369378	75455818	gain	Chromosome 15q24 Duplication Syndrome	https://www.deciphergenomics.org/syndrome/66/overview	15:75369378-75455818	only critical region/gene	15:75,369,378-75,455,818	15:75,369,378-75,455,818			15q24	#613406	15			Duplication							Microduplications
15	98814741	101981189	gain	15q26 overgrowth syndrome	https://decipher.sanger.ac.uk/syndrome/81#overview	15:98814741-101981189			15:98814741-101981189	chr15:98814741-101981189				15		Heterozygous	Duplication	3.16 Mb			99357970.0	102521392.0		Microduplications	chr15:99357970-102521392
16	14892827	16392827	gain	16p13.11 recurrent microduplication (neurocognitive disorder susceptibility locus)	https://decipher.sanger.ac.uk/syndrome/80#overview	16:14892827-16392827			16:14892827-16392827	chr16:14892827-16392827				16		Heterozygous	Duplication	1.50 Mb			14986684.0	16486684.0		Microduplications	chr16:14986684-16486684
16	21463739	29272756	gain	16p11.2-p12.2 microduplication syndrome	https://decipher.sanger.ac.uk/syndrome/96#overview	16:21463739-29272756			16:21463739-29272756	chr16:21463739-29272756				16		Heterozygous	Duplication	7.81 Mb			21475060.0	29284077.0		Microduplications	chr16:21475060-29284077
16	29595531	30188534	gain	16p11.2 microduplication syndrome	https://decipher.sanger.ac.uk/syndrome/78#overview	16:29595531-30188534			16:29595531-30188534	chr16:29595531-30188534				16		Heterozygous	Duplication	593.00 kb			29606852.0	30199855.0		Microduplications	chr16:29606852-30199855
17	0	3400000	gain	CHROMOSOME 17p13.3, CENTROMERIC, DUPLICATION SYNDROME	https://www.omim.org/entry/613215	17:0-3400000		17:0-3,400,000				17p13.3	#613215	17			Duplication							Microduplications
17	14194598	15567589	gain	Charcot-Marie-Tooth syndrome type 1A (CMT1A)	https://www.deciphergenomics.org/syndrome/29/overview	17:14194598-15567589			17:15,229,778-15,265,325	chr17:14194598-15567589		17p12	#118220	17	PMP22	Heterozygous	Duplication	1.37 Mb	1.0		14097915.0	15470903.0		Microduplications	chr17:14097915-15470903
17	17681375	17811452	gain	Potocki-Lupski syndrome (17p11.2 duplication syndrome)	https://www.omim.org/entry/610883	17:17681375-17811452			17:17,681,375-17,811,452	chr17:16869758-20318836		17p11.2	#610883	17		Heterozygous	Duplication	3.45 Mb			16773072.0	20222149.0		Microduplications	chr17:16773072-20222149
17	27400000	33500000	gain	NF1 Microduplication Syndrome	https://omim.org/entry/618874	17:27400000-33500000		17:27,400,000-33,500,000				17q11.2	#613675	17			Duplication							Microduplications
17	59500000	63100000	gain	CHROMOSOME 17q23.1-q23.2 DUPLICATION SYNDROME	https://www.omim.org/entry/613618?search=18q22.3-q23%20microdeletion%20syndrome&highlight=%2818q223q23%7Cq23%29%20%28syndrome%7Csyndromic%29%20microdeletion	17:59500000-63100000		17:59,500,000-63,100,000				17q23.1-q23.2	#613618	17			Duplication							Microduplications
21	25880549	26171128	gain	Early-onset Alzheimer disease with cerebral amyloid angiopathy	https://www.deciphergenomics.org/syndrome/48/overview	21:25880549-26171128			21:25,880,549-26,171,127	chr21:25880549-26171128		21q21.3	#104300	21	APP	Heterozygous	Duplication	290.59 kb			27252860.0	27543446.0		Microduplications	chr21:27252860-27543446
21	41200000	46709983	gain	DOWN SYNDROME	https://www.omim.org/entry/190685	21:41200000-46709983		21:41,200,000-46,709,983				21q22.3	#190685	21			Duplication							Microduplications
22	15000000	25500000	gain	Cat-Eye Syndrome (Type I)	https://www.omim.org/entry/115470?search=%23115470&highlight=115470	22:15000000-25500000		22:15,000,000-25,500,000				22q11	#115470	22		Homozygous	Duplication	16.97 Mb			1.0	16971860.0		Microduplications
22	17400000	25500000	gain	22q11 duplication syndrome	https://www.omim.org/entry/608363?search=%23608363&highlight=608363	22:17400000-25500000		22:17,400,000-25,500,000				22q11.2	#608363	22		Heterozygous	Duplication	2.44 Mb	3.0		19009792.0	21452445.0		Microduplications
X	48476161	52374518	gain	Xp11.22-p11.23 Microduplication	https://decipher.sanger.ac.uk/syndrome/89#overview	X:48476161-52374518			X:48476161-52374518	chrX:48476161-52374518				X		Unknown	Duplication	3.78 Mb			48334549.0	52117661.0		Microduplications	chrX:48334549-52117661
X	53374149	53656331	gain	Xp11.22-linked intellectual disability	https://decipher.sanger.ac.uk/syndrome/90#overview	X:53374149-53656331			X:53374149-53656331	chrX:53374149-53656331				X		Unknown	Duplication	282.21 kb			53401070.0	53683275.0		Microduplications	chrX:53401070-53683275
X	103776510	103792618	gain	Pelizaeus-Merzbacher disease	https://www.deciphergenomics.org/syndrome/38/overview	X:103776510-103792618		X:103776510-103792618				Xq22.2	#312080	X	PLP1	Unknown	Duplication	16.11 kb			103031438.0	103047547.0		Microduplications
X	140502984	140505068	gain	MENTAL RETARDATION, X-LINKED, WITH PANHYPOPITUITARISM	https://www.omim.org/entry/300123?search=%23300123&highlight=300123	X:140502984-140505068	only critical region/gene		X:140,502,984-140,505,068		chrX:140502987-140505060	Xq27.1	#300123	X	SOX3		Duplication						chrX:139,310,672-139,312,745	Microduplications
X	154021812	154097731	gain	Xq28 (MECP2) duplication	https://decipher.sanger.ac.uk/syndrome/45#overview	X:154021812-154097731			X:154021812-154097731	chrX:154021812-154097731				X		Unknown	Duplication	75.93 kb			153287263.0	153363188.0		Microduplications	chrX:153287263-153363188
X	154396222	154653579	gain	Xq28 Microduplication	https://decipher.sanger.ac.uk/syndrome/88#overview	X:154396222-154653579			X:154396222-154653579	chrX:154396222-154653579				X		Unknown	Duplication	257.29 kb			153624563.0	153881853.0		Microduplications	chrX:153624563-153881853
