# Supplementary material for: Automated prediction of the clinical impact of structural copy number variations
Source: Sci Rep. 2022 Jan 11;12:555. doi: 10.1038/s41598-021-04505-z (PMC8752772; doi:10.1038/s41598-021-04505-z)
Supplement: Supplementary file 5 — Supplementary Table S4. [file 41598_2021_4505_MOESM5_ESM.xlsx]

## Sheet: Supplementary Table S4
chromosome	start	end	cnv type	Clinical Significance	ClinVar stars	Multiplicity	length (MBp)	ISV probability	ISV prediction	Gencode Elements	Protein Coding Genes	Pseudogenes	Micro RNA	Long non-coding RNA	Ribosomal RNA	Small nuclear RNA	Morbid Genes	Disease associated Genes	Haploinsufficient Genes	Haploinsufficient Regions	Triplosensitive Regions	Regulatory Elements	Enhancers	Open Chromatin Regions	Promoters	Promoter Flanking Regions	CTCF Binding sites	TF Binding sites	Manually Curated Regulatory Elements
5	18379122	26803906	loss	Benign	0	1	8.42478	0.963363	Pathogenic	80	4	29	0	33	0	2	0	0	0	0		786	198	242	14	53	199	76	4
9	61053889	67217006	loss	Benign	0	1	6.16312	0.995076	Pathogenic	146	11	95	1	26	0	4	0	0	0	0		723	138	125	27	152	226	54	1
18	66565701	77550307	loss	Benign	0	1	10.9846	0.999345	Pathogenic	154	25	29	2	83	0	3	4	2	0	0		1874	446	453	80	364	462	64	5
18	59577671	66055200	loss	Benign	0	1	6.47753	0.998917	Pathogenic	89	25	24	0	32	0	4	8	4	0	0		1179	332	222	39	253	292	37	4
22	18750783	25518625	loss	Benign	1	1	6.76784	0.997573	Pathogenic	445	110	161	12	91	0	2	19	17	1	3		2697	307	336	210	480	949	389	26
22	11119188	16489297	gain	Pathogenic	1	3	5.37011	0.000654436	Benign	45	2	30	0	9	1	3	0	0			0	236	2	59	3	2	132	38	0
22	10874347	15903760	gain	Pathogenic	0	3	5.02941	0.000831079	Benign	40	2	26	0	9	1	2	0	0			0	200	2	54	5	2	106	31	0
X	87807750	100286152	gain	Pathogenic	0	3	12.4784	0.0308582	Benign	82	8	56	1	6	0	3	0	1			0	0	0	0	0	0	0	0	0
22	43992879	50683114	gain	Benign	0	3	6.69024	0.999407	Pathogenic	172	64	13	10	76	0	1	12	8			0	1811	235	207	166	461	660	66	16
8	782690	8222398	gain	Benign	0	3	7.43971	0.988767	Pathogenic	179	51	70	7	48	0	0	2	3			0	1234	252	196	41	253	412	75	5
7	144013966	152876850	gain	Benign	0	3	8.86288	0.999218	Pathogenic	197	78	52	3	38	0	5	8	8			0	1795	291	272	136	362	597	128	9
2	7495123	87705899	gain	Benign	0	3	80.2108	0.998231	Pathogenic	1393	437	291	36	445	0	61	82	74			0	17645	4097	2607	849	4257	4939	754	142
10	4604734	48074662	gain	Benign	0	3	43.4699	0.998231	Pathogenic	778	183	247	21	234	0	39	22	22			0	9062	1885	1362	403	2457	2479	416	60
11	127881796	135068576	gain	Benign	0	3	7.18678	0.999227	Pathogenic	107	29	19	3	43	0	5	8	6			0	1726	405	273	77	453	458	49	11
Legend	Annotations and prediction of Long (> 5 Mbps) CNVs by ISV
